# Supplementary material for: HOOK3 suppresses proliferation and metastasis in gastric cancer via the SP1/VEGFA axis
Source: Cell Death Discov. 2024 Jan 16;10:33. doi: 10.1038/s41420-024-01808-8 (PMC10791617; doi:10.1038/s41420-024-01808-8)
Supplement: Supplementary file 5 — Supplementary Table 2 [file 41420_2024_1808_MOESM5_ESM.xlsx]

## Sheet: DEGs
Row.names	logFC	logCPM	LR	PValue	FDR	regulated	gene_name
ENSG00000004838	-0.875919	0.242082	7.6145	0.00579007	0.139181	down	ZMYND10
ENSG00000005187	0.586465	3.07006	8.81424	0.00298888	0.0880437	up	ACSM3
ENSG00000006071	-0.966652	2.22089	19.7539	8.80837e-06	0.0010217	down	ABCC8
ENSG00000006283	0.829697	4.19205	20.0536	7.53019e-06	0.000917114	up	CACNA1G
ENSG00000006747	0.630284	5.58976	12.6409	0.000377407	0.020368	up	SCIN
ENSG00000006837	0.70376	2.09277	10.2147	0.00139327	0.050278	up	CDKL3
ENSG00000007314	1.01972	2.6354	23.9309	9.98585e-07	0.000167751	up	SCN4A
ENSG00000008735	0.895423	0.495019	8.91759	0.00282437	0.0851095	up	MAPK8IP2
ENSG00000009694	0.674234	2.89802	11.2606	0.000791698	0.0326855	up	TENM1
ENSG00000011590	-0.918172	0.94026	11.6264	0.000650209	0.0286242	down	ZBTB32
ENSG00000013588	-0.668926	7.92475	14.8287	0.000117732	0.00796596	down	GPRC5A
ENSG00000023902	1.02685	1.41811	17.1485	3.45685e-05	0.00296168	up	PLEKHO1
ENSG00000025800	0.639671	6.51491	13.3362	0.000260329	0.0152227	up	KPNA6
ENSG00000039319	-0.701723	5.95266	15.8186	6.97155e-05	0.00514592	down	ZFYVE16
ENSG00000048052	1.3394	1.00515	24.0019	9.62418e-07	0.000167449	up	HDAC9
ENSG00000049192	0.603638	2.88785	9.04852	0.00262908	0.0808331	up	ADAMTS6
ENSG00000054793	-0.600172	6.14571	11.6653	0.000636764	0.0282751	down	ATP9A
ENSG00000055208	-1.25181	5.94715	49.1957	2.31655e-12	1.61221e-09	down	TAB2
ENSG00000056558	-0.65721	0.737201	5.53853	0.0186022	0.279991	down	TRAF1
ENSG00000060566	0.845126	3.41838	19.0786	1.25445e-05	0.00130956	up	CREB3L3
ENSG00000065029	-0.652511	5.2933	13.3913	0.000252799	0.0150573	down	ZNF76
ENSG00000065325	0.681427	5.66607	14.7882	0.000120287	0.00810137	up	GLP2R
ENSG00000067715	0.704223	1.53676	8.63224	0.00330265	0.0944261	up	SYT1
ENSG00000068615	0.811123	4.19294	19.1381	1.21596e-05	0.00129717	up	REEP1
ENSG00000069020	0.787334	0.771081	7.89578	0.00495503	0.12529	up	MAST4
ENSG00000070182	0.593958	0.499228	4.02501	0.0448304	0.455771	up	SPTB
ENSG00000070759	0.627642	2.59431	9.22444	0.00238806	0.0752189	up	TESK2
ENSG00000071051	0.95111	1.27531	14.0407	0.000178896	0.0112213	up	NCK2
ENSG00000074696	0.744155	6.33452	17.9237	2.29938e-05	0.00212692	up	HACD3
ENSG00000075043	0.591916	1.84096	6.78365	0.00919963	0.184039	up	KCNQ2
ENSG00000077713	-0.800335	3.74115	17.9247	2.29821e-05	0.00212692	down	SLC25A43
ENSG00000078098	0.812321	1.44066	11.0135	0.000904484	0.0367195	up	FAP
ENSG00000078399	-0.652502	3.2981	11.3196	0.000766948	0.0323024	down	HOXA9
ENSG00000078687	0.585012	0.563087	4.02751	0.044764	0.455771	up	TNRC6C
ENSG00000080298	0.738059	2.59865	12.6835	0.000368892	0.020117	up	RFX3
ENSG00000081181	1.13253	2.98265	31.38	2.12153e-08	6.20124e-06	up	ARG2
ENSG00000082258	-0.669609	3.49422	12.21	0.000475349	0.0234526	down	CCNT2
ENSG00000082397	1.10954	2.94484	29.9534	4.42553e-08	1.18865e-05	up	EPB41L3
ENSG00000083750	-0.606707	4.01662	10.6609	0.00109422	0.0427596	down	RRAGB
ENSG00000083844	-2.46835	2.92195	127.991	1.12769e-29	4.12029e-26	down	ZNF264
ENSG00000086062	-0.673178	8.09947	15.0328	0.000105657	0.00731835	down	B4GALT1
ENSG00000087258	0.777144	3.53729	16.4269	5.05631e-05	0.00397312	up	GNAO1
ENSG00000090539	1.45621	2.22884	42.6201	6.64733e-11	3.35003e-08	up	CHRD
ENSG00000091947	1.08662	4.00198	33.2872	7.95047e-09	2.70223e-06	up	TMEM101
ENSG00000092068	0.610838	1.04222	5.40727	0.020053	0.291327	up	SLC7A8
ENSG00000095752	1.16767	2.82887	32.2832	1.33262e-08	4.23397e-06	up	IL11
ENSG00000096654	0.644697	3.67116	11.5356	0.000682758	0.0296098	up	ZNF184
ENSG00000099994	-0.923098	2.72365	20.2848	6.67302e-06	0.000833557	down	SUSD2
ENSG00000100092	0.791615	5.03532	19.3866	1.06751e-05	0.00118013	up	SH3BP1
ENSG00000100342	-0.616964	3.57889	10.5149	0.00118413	0.0451854	down	APOL1
ENSG00000100823	0.759017	6.00267	18.489	1.70888e-05	0.00171064	up	APEX1
ENSG00000100867	-1.30318	3.23385	42.9828	5.52224e-11	2.88241e-08	down	DHRS2
ENSG00000101460	-0.634276	1.51668	7.04341	0.00795576	0.16682	down	MAP1LC3A
ENSG00000101680	0.769217	5.59745	18.7412	1.49715e-05	0.0015409	up	LAMA1
ENSG00000102780	1.00318	4.37639	29.5734	5.38384e-08	1.38043e-05	up	DGKH
ENSG00000102931	1.66542	5.06117	81.5772	1.68551e-19	2.73708e-16	up	ARL2BP
ENSG00000102981	-0.675775	1.99114	9.22662	0.00238522	0.0752189	down	PARD6A
ENSG00000103196	0.927648	1.53954	14.7357	0.000123682	0.00824087	up	CRISPLD2
ENSG00000103740	0.671806	0.417423	4.91388	0.0266417	0.346413	up	ACSBG1
ENSG00000104044	0.680151	0.439406	5.09017	0.0240618	0.325313	up	OCA2
ENSG00000104081	1.56252	3.31178	60.57	7.1008e-15	7.41273e-12	up	BMF
ENSG00000104368	0.751704	2.71713	13.4529	0.000244629	0.014713	up	PLAT
ENSG00000105499	0.588028	1.20841	5.3731	0.0204496	0.294209	up	PLA2G4C
ENSG00000105997	-0.605022	2.39166	8.22444	0.00413299	0.109427	down	HOXA3
ENSG00000106244	-0.599777	7.56872	11.9069	0.000559264	0.0259481	down	PDAP1
ENSG00000106692	-0.671416	5.41709	14.2415	0.000160782	0.0101724	down	FKTN
ENSG00000106976	1.0491	3.23023	28.2014	1.09324e-07	2.57705e-05	up	DNM1
ENSG00000107201	-0.707388	4.73537	15.2662	9.33704e-05	0.00659231	down	RIGI
ENSG00000107317	-0.614243	3.46479	10.2693	0.00135263	0.0491758	down	PTGDS
ENSG00000108306	0.696181	2.76141	11.6604	0.000638439	0.0282751	up	FBXL20
ENSG00000108405	0.836856	2.15906	14.6039	0.000132641	0.00853988	up	P2RX1
ENSG00000108774	0.963632	6.4283	29.8697	4.62082e-08	1.20595e-05	up	RAB5C
ENSG00000108821	0.604344	6.13044	11.8154	0.000587425	0.0267452	up	COL1A1
ENSG00000109501	1.41957	5.01882	60.1832	8.6426e-15	8.42078e-12	up	WFS1
ENSG00000110931	-0.824338	5.41153	21.3547	3.81675e-06	0.00051176	down	CAMKK2
ENSG00000111181	1.25129	2.28054	32.5696	1.15001e-08	3.81987e-06	up	SLC6A12
ENSG00000111335	-1.02116	3.07354	26.2532	2.99451e-07	6.07843e-05	down	OAS2
ENSG00000111885	0.753174	1.76263	10.6018	0.00112979	0.0436823	up	MAN1A1
ENSG00000112139	0.605502	1.79216	6.97419	0.00826934	0.171428	up	MDGA1
ENSG00000112183	0.672368	3.99294	13.0088	0.000310036	0.017631	up	RBM24
ENSG00000112715	0.617644	6.43945	12.4197	0.000424835	0.022096	up	VEGFA
ENSG00000112852	0.643937	2.58221	9.64951	0.00189402	0.0637872	up	PCDHB2
ENSG00000113070	0.598671	1.15264	5.44609	0.0196122	0.288893	up	HBEGF
ENSG00000113083	0.801144	4.93424	19.7083	9.02098e-06	0.00102203	up	LOX
ENSG00000113209	0.597418	2.1479	7.50834	0.00614139	0.142924	up	PCDHB5
ENSG00000114200	1.11079	0.974213	16.6789	4.42702e-05	0.00361458	up	BCHE
ENSG00000114670	-0.647657	0.758449	5.41812	0.0199288	0.290094	down	NEK11
ENSG00000115194	0.904981	1.67597	14.7053	0.000125696	0.00830092	up	SLC30A3
ENSG00000115274	0.800328	3.7597	17.8669	2.36909e-05	0.00217762	up	INO80B
ENSG00000115275	0.805354	6.05272	20.808	5.07698e-06	0.0006625	up	MOGS
ENSG00000115363	0.643511	1.10028	6.15453	0.0131076	0.2316	up	EVA1A
ENSG00000115738	0.586075	3.6556	9.58549	0.00196121	0.0655907	up	ID2
ENSG00000115841	-0.633414	1.13309	6.09843	0.0135302	0.234016	down	RMDN2
ENSG00000116701	-1.07237	3.55691	30.9602	2.63378e-08	7.40244e-06	down	NCF2
ENSG00000116983	0.707061	0.0863134	4.55537	0.0328156	0.389286	up	HPCAL4
ENSG00000117600	1.1345	1.50808	21.383	3.76085e-06	0.000508934	up	PLPPR4
ENSG00000118242	-0.669146	2.39934	10.0515	0.00152228	0.0534809	down	MREG
ENSG00000118495	0.61565	5.56069	12.0504	0.000517813	0.0245013	up	PLAGL1
ENSG00000119227	-0.737741	1.65735	9.93989	0.00161735	0.0560132	down	PIGZ
ENSG00000119280	0.633745	5.41926	12.695	0.000366635	0.020117	up	C1orf198
ENSG00000119401	-1.02788	3.17264	27.0624	1.9699e-07	4.36214e-05	down	TRIM32
ENSG00000119917	-0.796577	6.23505	20.4666	6.06814e-06	0.000764533	down	IFIT3
ENSG00000119922	-0.716353	6.82996	16.7823	4.19228e-05	0.00346159	down	IFIT2
ENSG00000120324	0.678577	1.37927	7.5948	0.00585369	0.139562	up	PCDHB10
ENSG00000120738	-0.782556	5.45107	19.2931	1.12111e-05	0.00121371	down	EGR1
ENSG00000120833	-0.632884	2.491	9.20518	0.00241332	0.0756881	down	SOCS2
ENSG00000121769	0.855651	5.64259	23.1656	1.48634e-06	0.000231095	up	FABP3
ENSG00000121966	0.616927	4.53143	11.4708	0.000706978	0.0303325	up	CXCR4
ENSG00000122641	-0.687082	1.11471	7.07271	0.00782669	0.165299	down	INHBA
ENSG00000123179	-0.586198	4.2246	10.1405	0.00145044	0.0514517	down	EBPL
ENSG00000124102	-0.663942	3.58247	12.1546	0.00048968	0.0238531	down	PI3
ENSG00000124120	-0.622528	3.74436	10.8934	0.000965071	0.0385552	down	TTPAL
ENSG00000124208	0.620546	6.95663	12.6442	0.000376734	0.020368	up	PEDS1-UBE2V1
ENSG00000124222	-0.646967	7.00985	13.7531	0.000208482	0.0129658	down	STX16
ENSG00000124249	-0.591684	4.43164	10.5002	0.00119361	0.0453108	down	KCNK15
ENSG00000124333	1.01868	4.25274	30.1003	4.1027e-08	1.13134e-05	up	VAMP7
ENSG00000124374	0.652262	0.352145	4.48329	0.0342277	0.397167	up	PAIP2B
ENSG00000124459	-0.646518	3.6946	11.6807	0.000631511	0.0282751	down	ZNF45
ENSG00000124532	-0.89946	5.32287	25.2534	5.02708e-07	9.41932e-05	down	MRS2
ENSG00000125266	1.02511	1.88522	19.9704	7.86509e-06	0.000938358	up	EFNB2
ENSG00000125637	-0.608077	4.18844	10.8925	0.000965528	0.0385552	down	PSD4
ENSG00000125843	-0.610151	3.08652	9.57771	0.00196954	0.0657187	down	AP5S1
ENSG00000125846	-1.75489	3.20891	74.6172	5.7144e-18	8.35159e-15	down	ZNF133
ENSG00000125848	0.9012	4.39178	23.9677	9.79657e-07	0.000167751	up	FLRT3
ENSG00000125962	1.46317	3.27303	53.4566	2.64368e-13	2.03355e-10	up	ARMCX5
ENSG00000127129	0.591468	2.28765	7.63726	0.00571747	0.138346	up	EDN2
ENSG00000127324	0.740317	1.36324	8.96054	0.00275873	0.0836489	up	TSPAN8
ENSG00000127589	1.76753	5.12545	91.2785	1.24807e-21	3.04009e-18	up	TUBBP1
ENSG00000127954	-0.676818	3.63955	12.7191	0.000361943	0.0199615	down	STEAP4
ENSG00000128335	-0.878673	5.0603	23.8298	1.05238e-06	0.000172815	down	APOL2
ENSG00000129355	0.602179	2.77811	8.80903	0.00299743	0.0880437	up	CDKN2D
ENSG00000129473	-0.958496	4.05314	26.3506	2.84725e-07	5.93335e-05	down	BCL2L2
ENSG00000130023	-0.762424	3.27528	15.3212	9.06915e-05	0.00643426	down	ERMARD
ENSG00000130477	0.66911	7.34228	14.7569	0.000122298	0.008199	up	UNC13A
ENSG00000130751	0.846151	0.354775	7.42333	0.00643835	0.146112	up	NPAS1
ENSG00000130768	0.726514	0.420897	5.72655	0.0167103	0.263453	up	SMPDL3B
ENSG00000130921	0.638215	4.23288	11.9827	0.000536966	0.0252097	up	MTRFR
ENSG00000131650	0.669227	3.48158	12.1485	0.000491262	0.0238531	up	KREMEN2
ENSG00000132031	-0.824759	1.38442	11.2523	0.000795243	0.0327394	down	MATN3
ENSG00000132563	0.747067	0.649244	6.76211	0.00931137	0.185403	up	REEP2
ENSG00000132688	0.721316	6.30744	16.8439	4.0584e-05	0.00337009	up	NES
ENSG00000133069	1.17797	0.563167	15.4325	8.55037e-05	0.00612567	up	TMCC2
ENSG00000133321	-0.83449	1.54656	12.1668	0.000486481	0.023779	down	PLAAT4
ENSG00000134242	-1.19294	1.16354	20.9369	4.74674e-06	0.000630669	down	PTPN22
ENSG00000134516	1.13195	2.75186	29.9326	4.47321e-08	1.18865e-05	up	DOCK2
ENSG00000134531	0.602672	5.54902	11.5399	0.000681182	0.0296098	up	EMP1
ENSG00000134590	0.976983	4.96627	29.1356	6.74869e-08	1.67173e-05	up	RTL8C
ENSG00000134986	0.752922	4.30522	16.7423	4.28161e-05	0.00351549	up	NREP
ENSG00000135114	-0.665434	7.72155	14.6511	0.000129356	0.00847777	down	OASL
ENSG00000135414	0.624839	5.83817	12.5215	0.000402293	0.0212519	up	GDF11
ENSG00000135503	0.696486	4.33174	14.3658	0.00015051	0.00964782	up	ACVR1B
ENSG00000135519	0.776909	2.09255	12.384	0.000433038	0.0223604	up	KCNH3
ENSG00000135678	-0.647098	4.20177	12.3298	0.000445782	0.0226219	down	CPM
ENSG00000135679	-0.663541	4.92992	13.5981	0.000226417	0.0138456	down	MDM2
ENSG00000135709	-0.865333	3.1043	19.1144	1.23111e-05	0.00130382	down	KIAA0513
ENSG00000135744	0.989724	1.46453	16.2513	5.54726e-05	0.0043124	up	AGT
ENSG00000135960	-0.586014	2.36759	7.68492	0.00556842	0.135905	down	EDAR
ENSG00000136111	0.698636	2.80859	11.8809	0.000567123	0.0261467	up	TBC1D4
ENSG00000136160	0.926969	3.57005	23.25	1.42251e-06	0.000223547	up	EDNRB
ENSG00000136244	-0.671845	3.74098	12.6848	0.000368644	0.020117	down	IL6
ENSG00000136383	0.792164	1.73818	11.603	0.00065846	0.0288126	up	ALPK3
ENSG00000136842	0.940214	2.16999	18.3323	1.85535e-05	0.00183216	up	TMOD1
ENSG00000137440	0.672388	2.26234	9.78177	0.00176251	0.0601847	up	FGFBP1
ENSG00000137767	-0.674243	5.40403	14.35	0.000151779	0.00968669	down	SQOR
ENSG00000138271	1.11187	1.64057	21.5605	3.42847e-06	0.00047721	up	GPR87
ENSG00000138356	-0.637727	3.2257	10.6948	0.00107438	0.0423237	down	AOX1
ENSG00000138829	0.596045	9.69416	11.8811	0.000567079	0.0261467	up	FBN2
ENSG00000139438	0.725957	1.95017	10.4308	0.00123933	0.0464432	up	FAM222A
ENSG00000139624	-0.620777	4.51476	11.6264	0.000650238	0.0286242	down	CERS5
ENSG00000139767	0.793139	1.42939	10.506	0.00118988	0.0452867	up	SRRM4
ENSG00000140015	0.593319	4.04582	10.2098	0.00139696	0.0502871	up	KCNH5
ENSG00000140545	0.822742	2.71733	16.0775	6.08019e-05	0.00467695	up	MFGE8
ENSG00000140688	0.764496	5.07629	18.1088	2.08631e-05	0.0019929	up	RUSF1
ENSG00000140795	0.934328	4.51851	25.9764	3.45625e-07	6.87065e-05	up	MYLK3
ENSG00000141232	0.603507	8.16691	12.1071	0.000502292	0.0240689	up	TOB1
ENSG00000141655	0.929409	0.215638	8.26656	0.00403819	0.107697	up	TNFRSF11A
ENSG00000141837	-1.11367	0.44682	13.3753	0.000254959	0.0150859	down	CACNA1A
ENSG00000142173	0.629691	0.564966	4.65302	0.030999	0.378172	up	COL6A2
ENSG00000142530	0.614802	0.327884	3.95231	0.046807	0.465364	up	GARIN5A
ENSG00000142583	-0.61512	0.966512	5.3699	0.0204872	0.294209	down	SLC2A5
ENSG00000142609	0.594134	2.01691	7.18735	0.00734192	0.159676	up	CFAP74
ENSG00000142619	0.923191	1.04949	12.1141	0.000500414	0.0240577	up	PADI3
ENSG00000143344	0.933846	0.993121	12.1248	0.000497552	0.0239991	up	RGL1
ENSG00000143376	0.83589	4.49033	20.8191	5.04763e-06	0.0006625	up	SNX27
ENSG00000143570	0.613216	7.29116	12.4045	0.000428311	0.0221977	up	SLC39A1
ENSG00000143761	0.686952	8.80285	15.7042	7.40592e-05	0.00538495	up	ARF1
ENSG00000144026	0.674945	4.2294	13.3865	0.000253445	0.0150573	up	ZNF514
ENSG00000144596	0.718089	2.7827	12.4875	0.000409694	0.0215384	up	GRIP2
ENSG00000144893	0.657041	1.52371	7.50844	0.00614106	0.142924	up	MED12L
ENSG00000145391	-0.629517	7.18021	13.0534	0.000302726	0.0172826	down	SETD7
ENSG00000145569	1.55944	2.02152	45.4973	1.52847e-11	8.93544e-09	up	OTULINL
ENSG00000145779	0.871489	5.19838	23.5827	1.19661e-06	0.000194316	up	TNFAIP8
ENSG00000146678	-0.98224	2.96189	23.8442	1.04455e-06	0.000172815	down	IGFBP1
ENSG00000147027	0.704415	3.29805	13.1129	0.000293276	0.0169416	up	TMEM47
ENSG00000147526	0.592792	5.88529	11.2913	0.000778723	0.0324358	up	TACC1
ENSG00000148057	-0.607326	1.93276	7.36092	0.00666566	0.149754	down	IDNK
ENSG00000148200	1.03206	1.20688	15.9948	6.35167e-05	0.00480983	up	NR6A1
ENSG00000148814	-0.692157	2.64772	11.333	0.000761435	0.0322561	down	LRRC27
ENSG00000149131	1.42386	0.757018	23.9475	9.90005e-07	0.000167751	up	SERPING1
ENSG00000149527	-0.878856	2.2763	16.6572	4.47807e-05	0.00363594	down	PLCH2
ENSG00000149591	1.0437	2.88889	26.3269	2.88243e-07	5.93335e-05	up	TAGLN
ENSG00000149781	0.747261	0.747376	7.06143	0.00787609	0.165863	up	FERMT3
ENSG00000149792	-0.798355	6.06468	20.4761	6.03804e-06	0.000764533	down	MRPL49
ENSG00000150054	0.959724	1.92976	17.7966	2.45821e-05	0.00224542	up	MPP7
ENSG00000151090	0.654936	4.38142	12.7735	0.000351569	0.0196114	up	THRB
ENSG00000151150	1.57261	2.83226	56.5021	5.61395e-14	4.55821e-11	up	ANK3
ENSG00000151611	-0.718905	0.981668	7.35961	0.00667053	0.149754	down	MMAA
ENSG00000151835	1.29835	4.30519	48.2557	3.74101e-12	2.48522e-09	up	SACS
ENSG00000152292	0.961951	0.61643	10.8132	0.0010078	0.0399158	up	SH2D6
ENSG00000152527	0.929345	3.20993	22.2505	2.39294e-06	0.000346265	up	PLEKHH2
ENSG00000152642	0.799409	3.69694	17.6767	2.61812e-05	0.00237664	up	GPD1L
ENSG00000152749	-0.596699	5.2549	11.197	0.000819295	0.0336348	down	GPR180
ENSG00000153094	0.827015	4.16005	19.8302	8.46335e-06	0.000989535	up	BCL2L11
ENSG00000153130	0.628644	4.71247	12.0496	0.000518022	0.0245013	up	SCOC
ENSG00000153574	-0.708278	3.73538	14.0669	0.000176418	0.0111136	down	RPIA
ENSG00000153714	0.638507	3.20301	10.6501	0.00110066	0.0428962	up	LURAP1L
ENSG00000153896	0.602576	1.42454	6.12156	0.0133543	0.232747	up	ZNF599
ENSG00000153904	0.681538	5.91067	14.9053	0.000113045	0.00768441	up	DDAH1
ENSG00000153944	0.990962	6.43078	31.5609	1.93282e-08	5.88502e-06	up	MSI2
ENSG00000154162	0.675909	3.06905	11.6631	0.000637535	0.0282751	up	CDH12
ENSG00000154175	0.745087	2.10692	11.4898	0.000699807	0.0301701	up	ABI3BP
ENSG00000154451	0.652422	0.321806	4.43462	0.035217	0.403367	up	GBP5
ENSG00000154556	0.716855	0.614461	6.13776	0.0132325	0.232545	up	SORBS2
ENSG00000154678	1.37332	2.56478	41.4817	1.1898e-10	5.43404e-08	up	PDE1C
ENSG00000156011	0.645722	4.39616	12.4336	0.000421687	0.0220106	up	PSD3
ENSG00000156886	0.632315	1.12653	6.00424	0.0142716	0.241548	up	ITGAD
ENSG00000157064	-0.677635	0.344954	4.87846	0.0271938	0.350474	down	NMNAT2
ENSG00000157306	-1.0527	1.37494	17.9567	2.25984e-05	0.00212692	down	ZFHX2-AS1
ENSG00000157388	0.69617	0.650347	5.88929	0.0152332	0.249589	up	CACNA1D
ENSG00000157654	-0.722237	0.182743	5.07894	0.0242181	0.326053	down	PALM2AKAP2
ENSG00000159202	1.00202	6.87395	32.5156	1.18241e-08	3.8402e-06	up	UBE2Z
ENSG00000159251	2.04193	3.02747	93.6897	3.69083e-22	1.07883e-18	up	ACTC1
ENSG00000159753	1.11391	1.14195	17.958	2.25832e-05	0.00212692	up	CARMIL2
ENSG00000160216	-0.778473	4.90107	18.6119	1.60213e-05	0.00162605	down	AGPAT3
ENSG00000160323	-0.702386	2.06216	10.163	0.00143286	0.0509521	down	ADAMTS13
ENSG00000160471	0.816865	3.33122	17.6303	2.6828e-05	0.00240547	up	COX6B2
ENSG00000160781	-0.819638	3.47226	18.1552	2.03611e-05	0.00195775	down	PAQR6
ENSG00000160888	-1.64157	6.09919	82.9414	8.4523e-20	1.54413e-16	down	IER2
ENSG00000161277	-0.600209	1.34341	5.94418	0.014766	0.245511	down	THAP8
ENSG00000161860	-0.710829	0.766024	6.54957	0.010491	0.200295	down	SYCE2
ENSG00000162105	-0.624969	3.40295	10.5295	0.00117481	0.0449473	down	SHANK2
ENSG00000162616	0.605436	5.16867	11.4689	0.000707724	0.0303325	up	DNAJB4
ENSG00000162645	1.1965	3.48149	37.7037	8.23463e-10	3.25268e-07	up	GBP2
ENSG00000162745	0.926461	1.6907	15.4231	8.59312e-05	0.00612626	up	OLFML2B
ENSG00000163083	-1.09226	2.30022	25.4646	4.50579e-07	8.66475e-05	down	INHBB
ENSG00000163395	0.872201	2.52493	17.2663	3.24895e-05	0.0028264	up	IGFN1
ENSG00000163491	0.769511	1.29941	9.42443	0.00214113	0.0698497	up	NEK10
ENSG00000163751	1.81141	1.37571	47.5488	5.36508e-12	3.40916e-09	up	CPA3
ENSG00000163795	-0.666547	3.00923	11.2766	0.000784909	0.032497	down	ZNF513
ENSG00000164010	-0.8122	2.62714	15.4611	8.422e-05	0.00608781	down	ERMAP
ENSG00000164045	1.08794	5.6664	37.0815	1.13291e-09	4.24552e-07	up	CDC25A
ENSG00000164118	0.608891	3.54369	10.169	0.00142825	0.050912	up	CEP44
ENSG00000164171	-0.706406	5.79318	15.954	6.48988e-05	0.00488916	down	ITGA2
ENSG00000164318	0.704125	0.732101	6.27236	0.0122636	0.222097	up	EGFLAM
ENSG00000164418	0.76182	3.01791	14.6178	0.000131668	0.00853988	up	GRIK2
ENSG00000164758	0.611349	3.35194	9.99308	0.0015713	0.0547436	up	MED30
ENSG00000164898	0.704099	1.61791	8.8702	0.00289863	0.0866329	up	FMC1
ENSG00000164949	0.78762	1.81777	11.7709	0.000601625	0.0272881	up	GEM
ENSG00000164951	0.726507	4.46096	15.7782	7.12175e-05	0.00520422	up	PDP1
ENSG00000165060	0.643876	3.21669	10.8487	0.00098863	0.0393701	up	FXN
ENSG00000165102	-0.837389	5.43424	22.0491	2.65771e-06	0.000380808	down	HGSNAT
ENSG00000165156	-0.782376	4.40879	18.208	1.98044e-05	0.00191683	down	ZHX1
ENSG00000165269	1.12789	1.15367	18.5499	1.65515e-05	0.00166828	up	AQP7
ENSG00000165475	-0.592917	2.69782	8.44374	0.00366302	0.100305	down	CRYL1
ENSG00000165507	0.718516	0.824282	6.79249	0.0091542	0.183776	up	DEPP1
ENSG00000165606	-0.743886	1.55607	9.7349	0.00180801	0.0614515	down	DRGX
ENSG00000166866	0.805277	1.75361	12.0513	0.000517549	0.0245013	up	MYO1A
ENSG00000166924	-0.897107	1.43222	13.458	0.000243966	0.014713	down	NYAP1
ENSG00000167191	0.777347	1.97621	11.9785	0.000538175	0.0252097	up	GPRC5B
ENSG00000167232	-0.607635	5.405	11.6718	0.000634539	0.0282751	down	ZNF91
ENSG00000167487	-0.606696	3.72148	10.2927	0.00133556	0.0487979	down	KLHL26
ENSG00000167695	-0.652428	4.27485	12.5804	0.000389813	0.0208559	down	TLCD3A
ENSG00000167720	-0.637626	2.22471	8.76959	0.00306294	0.0895297	down	SRR
ENSG00000167797	0.611669	5.29658	11.7664	0.000603082	0.0272881	up	CDK2AP2
ENSG00000167842	0.750035	4.73599	17.1168	3.51495e-05	0.00298595	up	MIS12
ENSG00000167861	-0.612348	2.27521	8.19328	0.00420459	0.110921	down	HID1
ENSG00000168101	-0.76732	4.15345	17.173	3.41249e-05	0.0029511	down	NUDT16L1
ENSG00000168116	-0.596317	4.16846	10.448	0.00122781	0.0461296	down	KIAA1586
ENSG00000168172	-1.03112	4.45712	31.4052	2.09422e-08	6.20124e-06	down	HOOK3
ENSG00000168481	0.89127	0.726408	9.81323	0.00173261	0.0596712	up	LGI3
ENSG00000168564	-1.16133	3.36091	35.1726	3.01747e-09	1.05001e-06	down	CDKN2AIP
ENSG00000168772	0.955381	0.904613	12.2051	0.000476595	0.0234526	up	CXXC4
ENSG00000168874	0.620454	3.42619	10.3987	0.00126107	0.0468972	up	ATOH8
ENSG00000168899	-0.693562	1.46542	8.22618	0.00412903	0.109427	down	VAMP5
ENSG00000169169	0.6527	2.95624	10.6674	0.00109038	0.0427238	up	CPT1C
ENSG00000169519	-0.707698	4.40674	14.95	0.000110398	0.00761072	down	METTL15
ENSG00000169583	0.796788	4.4937	18.9617	1.3337e-05	0.00138242	up	CLIC3
ENSG00000169876	-0.703509	0.696219	6.22199	0.0126173	0.225706	down	MUC17
ENSG00000169981	-0.688506	3.33742	12.6395	0.000377676	0.020368	down	ZNF35
ENSG00000169994	-0.788001	2.11618	12.9059	0.000327549	0.0184831	down	MYO7B
ENSG00000170113	0.603121	5.02037	11.2872	0.000780428	0.0324358	up	NIPA1
ENSG00000170231	0.773351	0.720745	7.46225	0.00630062	0.144332	up	FABP6
ENSG00000170500	0.690573	1.3854	7.87222	0.00501999	0.126714	up	LONRF2
ENSG00000170558	0.743441	4.86268	16.9467	3.8444e-05	0.00321062	up	CDH2
ENSG00000170989	0.773479	1.43742	9.99085	0.0015732	0.0547436	up	S1PR1
ENSG00000171135	-0.630373	4.84791	12.225	0.000471525	0.0234526	down	JAGN1
ENSG00000171161	-1.14699	5.28373	40.5864	1.88111e-10	8.33102e-08	down	ZNF672
ENSG00000171246	-0.646045	9.01521	13.9158	0.000191185	0.0119409	down	NPTX1
ENSG00000171303	1.27171	3.60612	43.084	5.24384e-11	2.83847e-08	up	KCNK3
ENSG00000171365	1.04833	4.39494	32.2162	1.37935e-08	4.2892e-06	up	CLCN5
ENSG00000171492	0.645467	5.48809	13.1883	0.000281708	0.0163379	up	LRRC8D
ENSG00000171557	1.24334	1.65227	26.6574	2.42915e-07	5.22088e-05	up	FGG
ENSG00000171560	0.714714	2.70595	12.1711	0.000485354	0.023779	up	FGA
ENSG00000171564	0.597077	5.79503	11.4285	0.00072327	0.030818	up	FGB
ENSG00000171916	-0.991232	1.80606	18.4279	1.76452e-05	0.00175432	down	LGALS9C
ENSG00000171984	-0.803121	0.446865	7.14126	0.00753304	0.162143	down	SHLD1
ENSG00000172086	-0.587995	2.04387	7.12134	0.00761718	0.162994	down	KRCC1
ENSG00000172159	0.820617	2.39525	14.9128	0.000112598	0.00768441	up	FRMD3
ENSG00000172795	0.809729	4.34882	19.3609	1.08202e-05	0.00118013	up	DCP2
ENSG00000173013	0.708231	0.957704	6.98701	0.00821032	0.170931	up	CCDC96
ENSG00000173706	0.87877	7.26526	25.2605	5.00869e-07	9.41932e-05	up	HEG1
ENSG00000174721	-0.585798	0.709351	4.37054	0.0365653	0.410447	down	FGFBP3
ENSG00000175147	-0.840072	0.414928	7.68127	0.00557969	0.135905	down	TMEM51-AS1
ENSG00000175155	0.680885	0.448038	5.11843	0.0236731	0.321544	up	YPEL2
ENSG00000175274	0.7466	3.67873	15.4535	8.45587e-05	0.00608781	up	TP53I11
ENSG00000175390	0.735013	6.788	17.6406	2.66837e-05	0.00240547	up	EIF3F
ENSG00000176024	-1.26756	1.67723	28.3381	1.01869e-07	2.44067e-05	down	ZNF613
ENSG00000176472	-0.752266	0.285878	5.79522	0.0160698	0.257805	down	ZNF575
ENSG00000176490	1.16498	1.94992	25.9638	3.47881e-07	6.87065e-05	up	DIRAS1
ENSG00000176771	0.990514	1.38926	15.8564	6.83343e-05	0.00506957	up	NCKAP5
ENSG00000177374	0.855028	0.263509	7.25111	0.00708574	0.157144	up	HIC1
ENSG00000177519	0.811467	1.31137	10.4874	0.00120189	0.045507	up	RPRM
ENSG00000177614	0.679251	2.62169	10.8302	0.0009986	0.0396591	up	PGBD5
ENSG00000177679	0.776939	0.365096	6.35856	0.0116816	0.213408	up	SRRM3
ENSG00000177694	0.917556	0.950915	11.4909	0.000699377	0.0301701	up	NAALADL2
ENSG00000178878	-1.31794	3.79893	47.3815	5.84312e-12	3.55822e-09	down	APOLD1
ENSG00000178977	0.818508	0.889073	8.98582	0.00272083	0.0828202	up	LINC00324
ENSG00000179292	1.34983	2.78193	42.071	8.80188e-11	4.28798e-08	up	TMEM151A
ENSG00000179715	-1.07474	1.80505	21.4614	3.61024e-06	0.00049777	down	PCED1B
ENSG00000180574	-0.645652	4.24751	12.3348	0.000444603	0.0226219	down	EIF2S3B
ENSG00000181126	-0.701717	0.638062	6.02636	0.0140938	0.240261	down	HLA-V
ENSG00000181409	-0.8188	6.32524	21.6597	3.25558e-06	0.000458069	down	AATK
ENSG00000181450	-0.951371	1.71817	16.6053	4.60215e-05	0.00371605	down	ZNF678
ENSG00000181690	0.666011	1.2179	6.90201	0.00860987	0.176237	up	PLAG1
ENSG00000181704	0.666739	4.0286	12.8449	0.000338396	0.0189489	up	YIPF6
ENSG00000181856	0.6412	0.766652	5.29432	0.021395	0.302115	up	SLC2A4
ENSG00000181904	0.642415	4.94491	12.7559	0.000354885	0.0196464	up	C5orf24
ENSG00000182010	0.623889	2.31091	8.51413	0.00352399	0.0979147	up	RTKN2
ENSG00000182108	-0.865184	3.99213	21.4151	3.69838e-06	0.000505158	down	DEXI
ENSG00000182179	-0.649499	0.935946	5.89457	0.0151876	0.249589	down	UBA7
ENSG00000182310	0.776677	2.81092	14.6069	0.000132427	0.00853988	up	SPACA6
ENSG00000182379	0.603909	1.74502	6.83813	0.0089232	0.181129	up	NXPH4
ENSG00000182704	-0.680409	6.67839	15.1204	0.000100867	0.00705347	down	TSKU
ENSG00000182752	0.650589	4.38583	12.6083	0.000384039	0.0206351	up	PAPPA
ENSG00000182950	0.751536	2.32746	12.3619	0.000438174	0.0223913	up	ODF3L1
ENSG00000183111	-0.862258	1.95464	14.7301	0.00012405	0.00824087	down	ARHGEF37
ENSG00000183208	-0.742169	0.964606	7.76796	0.00531812	0.132184	down	GDPGP1
ENSG00000183291	1.40108	6.20173	61.4869	4.45705e-15	5.01075e-12	up	SELENOF
ENSG00000183479	0.615885	2.41533	8.52415	0.00350465	0.0975628	up	TREX2
ENSG00000183671	-1.20293	0.585173	16.541	4.76086e-05	0.00382308	down	CMKLR2
ENSG00000183682	0.648877	1.01246	6.02068	0.0141392	0.240261	up	BMP8A
ENSG00000184232	-0.872917	5.7796	24.2153	8.61471e-07	0.000151692	down	OAF
ENSG00000184564	0.616003	3.03334	9.65287	0.00189056	0.0637872	up	SLITRK6
ENSG00000184925	-1.19511	1.01012	19.7086	9.01947e-06	0.00102203	down	LCN12
ENSG00000184988	0.589716	2.13922	7.29924	0.00689837	0.154159	up	TMEM106A
ENSG00000185070	0.838077	2.16016	14.6269	0.000131028	0.00853988	up	FLRT2
ENSG00000185252	-0.777682	2.43451	13.6702	0.00021788	0.0134359	down	ZNF74
ENSG00000185261	0.624438	4.04543	11.3021	0.000774195	0.0324358	up	KIAA0825
ENSG00000185432	1.00498	2.91742	24.6166	6.99476e-07	0.000126208	up	METTL7A
ENSG00000185518	0.918772	1.25882	13.0996	0.000295354	0.0169945	up	SV2B
ENSG00000185745	-0.615042	6.27575	12.2787	0.000458154	0.0229313	down	IFIT1
ENSG00000185947	-0.804522	2.93005	16.0642	6.1231e-05	0.0046853	down	ZNF267
ENSG00000186063	0.723904	3.77971	14.6993	0.00012609	0.00830092	up	AIDA
ENSG00000186470	-0.61832	4.94962	11.844	0.000578484	0.026515	down	BTN3A2
ENSG00000186480	0.632977	5.02152	12.4399	0.000420253	0.0220106	up	INSIG1
ENSG00000186831	-0.829545	0.408849	7.4629	0.00629834	0.144332	down	KRT17P2
ENSG00000186951	-0.797731	3.43647	17.1063	3.53451e-05	0.00298595	down	PPARA
ENSG00000187134	0.652159	3.33787	11.3363	0.000760076	0.0322561	up	AKR1C1
ENSG00000187486	-0.625494	0.639463	4.79279	0.0285792	0.363204	down	KCNJ11
ENSG00000187608	-0.633332	7.50809	13.2573	0.000271514	0.0158094	down	ISG15
ENSG00000188385	0.60391	1.84337	7.05524	0.00790336	0.166198	up	JAKMIP3
ENSG00000188761	-0.776021	2.1791	12.7567	0.000354745	0.0196464	down	BCL2L15
ENSG00000189057	0.990009	6.04789	31.2195	2.30442e-08	6.60376e-06	up	FAM111B
ENSG00000189350	1.23507	2.98882	37.0035	1.17917e-09	4.30839e-07	up	TOGARAM2
ENSG00000196227	-0.914896	3.40157	22.2933	2.34022e-06	0.000342023	down	FAM217B
ENSG00000196233	1.1832	3.625	37.5542	8.8906e-10	3.41937e-07	up	LCOR
ENSG00000196371	0.647666	0.951744	5.85745	0.0155112	0.25257	up	FUT4
ENSG00000196378	-1.14893	1.14806	19.4695	1.02218e-05	0.00114917	down	ZNF34
ENSG00000196421	-0.939915	0.906362	11.9703	0.000540564	0.0252407	down	C20orf204
ENSG00000196456	0.886298	2.05159	15.8961	6.69158e-05	0.00501525	up	ZNF775
ENSG00000196646	-1.04683	2.1652	22.744	1.85081e-06	0.000281767	down	ZNF136
ENSG00000196730	0.734811	4.25708	15.8687	6.78935e-05	0.00506257	up	DAPK1
ENSG00000197063	0.752879	5.56043	17.9305	2.29123e-05	0.00212692	up	MAFG
ENSG00000197405	0.673955	1.261	7.15093	0.0074925	0.161686	up	C5AR1
ENSG00000197409	-0.593629	0.862532	4.79477	0.0285462	0.363101	down	H3C4
ENSG00000197457	0.890764	4.45177	23.5305	1.22947e-06	0.000195312	up	STMN3
ENSG00000197483	0.900809	2.08231	16.4765	4.92568e-05	0.00391984	up	ZNF628
ENSG00000197562	-0.60851	4.7004	11.2973	0.000776185	0.0324358	down	RAB40C
ENSG00000197763	-0.753327	2.766	13.7154	0.000212707	0.0131725	down	TXNRD3
ENSG00000197841	0.621998	2.56817	8.99496	0.00270725	0.0826023	up	ZNF181
ENSG00000197921	-0.742542	1.32724	8.95204	0.00277159	0.0838651	down	HES5
ENSG00000197933	-0.604574	2.11856	7.68369	0.00557222	0.135905	down	ZNF823
ENSG00000197959	0.824957	1.81793	12.8576	0.000336108	0.0188931	up	DNM3
ENSG00000198610	-0.690713	0.909838	6.58878	0.0102624	0.197869	down	AKR1C4
ENSG00000198723	-0.585675	0.838175	4.62532	0.0315033	0.380828	down	TEX45
ENSG00000198796	0.837826	2.47733	15.7975	7.0494e-05	0.00517724	up	ALPK2
ENSG00000203739	0.671906	0.799003	5.88518	0.0152688	0.249817	up	PRDX6-AS1
ENSG00000204174	-1.24895	1.84429	28.9195	7.54502e-08	1.83784e-05	down	NPY4R
ENSG00000204291	0.772193	4.02045	17.1439	3.46526e-05	0.00296168	up	COL15A1
ENSG00000204389	0.781798	7.81956	20.1656	7.10203e-06	0.000872237	up	HSPA1A
ENSG00000204767	0.76719	1.34499	9.51465	0.00203838	0.0675531	up	INSYN2B
ENSG00000204936	-0.672643	2.77087	10.9785	0.000921758	0.0371116	down	CD177
ENSG00000205309	-0.801852	1.07971	9.45704	0.0021034	0.0692368	down	NT5M
ENSG00000205423	0.639431	2.83449	10.0139	0.00155361	0.0543206	up	CNEP1R1
ENSG00000205822	-0.659322	0.415567	4.78546	0.028701	0.364119	down	TPTE2P6
ENSG00000206337	2.5538	3.14372	139.687	3.11718e-32	1.51859e-28	up	HCP5
ENSG00000212864	-0.791643	3.09445	16.032	6.22812e-05	0.00474083	down	RNF208
ENSG00000213123	-0.756039	3.20513	14.9201	0.00011216	0.00768441	down	DYNLT2B
ENSG00000213412	-0.660155	3.36514	11.6837	0.0006305	0.0282751	down	HNRNPA1P33
ENSG00000213626	0.639845	3.0658	10.4621	0.00121849	0.0458974	up	LBH
ENSG00000213920	-0.667919	0.513997	5.14301	0.0233401	0.318502	down	MDP1
ENSG00000214049	0.605949	7.44801	12.135	0.000494844	0.0239475	up	UCA1
ENSG00000214145	-0.696854	2.56644	11.3237	0.000765251	0.0323024	down	LINC00887
ENSG00000214279	-0.604663	0.846162	4.94262	0.0262023	0.343142	down	SCART1
ENSG00000214309	-0.799849	0.823114	8.45908	0.00363225	0.0998574	down	MBLAC1
ENSG00000214736	-1.29642	2.40489	36.1224	1.85307e-09	6.60553e-07	down	TOMM6
ENSG00000215182	-0.878964	6.95779	25.1785	5.22614e-07	9.66835e-05	down	MUC5AC
ENSG00000215246	0.896262	0.493374	8.90897	0.00283773	0.0853362	up	LINC02982
ENSG00000215386	0.701275	1.21068	7.60317	0.00582659	0.139432	up	MIR99AHG
ENSG00000221955	0.88406	2.66823	18.267	1.92009e-05	0.00188337	up	SLC12A8
ENSG00000224040	-0.745315	0.173854	5.36453	0.0205504	0.294209	down	HMGN1P4
ENSG00000224177	0.707146	2.06211	10.2393	0.00137481	0.0497347	up	LINC00570
ENSG00000225177	0.747793	0.268194	5.59846	0.0179763	0.274815	up	NHSL1-AS1
ENSG00000225542	0.659376	0.508715	4.9615	0.0259178	0.340026	up	ZNF385D-AS1
ENSG00000225614	-0.619469	6.01192	12.3776	0.000434508	0.0223604	down	ZNF469
ENSG00000229891	0.997328	0.499774	10.9639	0.000929022	0.0373012	up	LINC01315
ENSG00000232457	-0.656672	3.39479	11.6162	0.000653809	0.0286949	down	SLC16A6P1
ENSG00000232818	0.966745	1.0905	13.4913	0.000239678	0.0145954	up	RPS2P32
ENSG00000233198	-0.979728	0.909648	12.9736	0.000315909	0.0178954	down	RNF224
ENSG00000233276	-0.642482	7.66166	13.6614	0.000218903	0.0134423	down	GPX1
ENSG00000234284	-0.975247	2.19497	19.9626	7.89723e-06	0.000938358	down	ZNF879
ENSG00000234289	-0.980825	1.4596	16.145	5.86744e-05	0.00453718	down	H2BC12L
ENSG00000234912	-1.28339	3.22284	41.7548	1.03467e-10	4.87796e-08	down	SNHG20
ENSG00000235618	-1.05632	0.467588	12.218	0.00047331	0.0234526	down	FAM21EP
ENSG00000235823	0.637104	4.35909	12.0801	0.000509629	0.0243406	up	OLMALINC
ENSG00000236824	-0.669083	1.32295	7.29486	0.00691522	0.154299	down	BCYRN1
ENSG00000237310	0.688398	1.25494	7.451	0.00634011	0.144706	up	LINC03011
ENSG00000237883	0.602115	1.11658	5.44461	0.0196288	0.288893	up	DGUOK-AS1
ENSG00000239332	0.980388	0.466894	10.4179	0.001248	0.0465293	up	LINC01119
ENSG00000239828	1.02653	0.817862	13.4767	0.000241542	0.0146479	up	CCDC54-AS1
ENSG00000240541	0.710141	2.51571	11.5498	0.000677575	0.0295605	up	TM4SF1-AS1
ENSG00000240583	-0.790415	3.27553	16.4268	5.05646e-05	0.00397312	down	AQP1
ENSG00000241360	-1.83472	4.04271	90.3582	1.9872e-21	4.14898e-18	down	PDXP
ENSG00000241418	0.667599	0.386424	4.78392	0.0287266	0.364128	up	MCRIP2P1
ENSG00000242110	-1.17245	4.06241	38.952	4.34357e-10	1.81375e-07	down	AMACR
ENSG00000243244	0.698705	2.86479	11.9988	0.000532347	0.0250976	up	STON1
ENSG00000243649	-0.844838	5.52994	22.5136	2.08665e-06	0.000311188	down	CFB
ENSG00000243660	-0.669498	2.10926	9.34917	0.00223086	0.0722036	down	ZNF487
ENSG00000243716	0.618725	5.90531	12.3026	0.000452333	0.022796	up	NPIPB5
ENSG00000243749	-0.948969	1.71472	16.4729	4.93501e-05	0.00391984	down	TMEM35B
ENSG00000243943	-1.14757	4.67472	39.2587	3.71206e-10	1.59564e-07	down	ZNF512
ENSG00000244041	-0.659854	0.867709	5.92029	0.0149675	0.247736	down	LINC01011
ENSG00000244128	-0.596794	2.59944	8.39446	0.00376367	0.102242	down	LINC01322
ENSG00000244731	0.710576	0.438168	5.53596	0.0186296	0.280115	up	C4A
ENSG00000246922	-0.712015	1.38866	8.46212	0.0036262	0.0998574	down	UBAP1L
ENSG00000247735	0.699396	1.0497	7.09942	0.00771087	0.164517	up	KCTD13-DT
ENSG00000248905	0.602468	0.378118	3.89503	0.0484292	0.473124	up	FMN1
ENSG00000249471	1.07377	2.02256	22.6952	1.89841e-06	0.000286033	up	ZNF324B
ENSG00000250021	1.00847	3.4541	27.0204	2.01324e-07	4.39158e-05	up	ARPIN-AP3S2
ENSG00000250506	-0.833273	1.8339	13.3357	0.000260395	0.0152227	down	CDK3
ENSG00000251169	0.622284	1.81166	7.40697	0.00649717	0.147219	up	LINC01843
ENSG00000251247	-0.63786	1.30717	6.60056	0.0101946	0.196823	down	ZNF345
ENSG00000251350	0.758036	0.703312	7.11691	0.00763602	0.163159	up	LINC02475
ENSG00000251624	-1.04613	0.640815	13.0567	0.000302196	0.0172826	down	UNC93B7
ENSG00000253898	0.6474	3.24821	11.0187	0.000901976	0.0367195	up	LINC01419
ENSG00000254531	0.597328	1.53758	6.24984	0.0124205	0.224105	up	FLJ20021
ENSG00000254535	0.610396	4.59447	11.2853	0.000781212	0.0324358	up	PABPC4L
ENSG00000254759	0.634953	1.1967	6.2355	0.0125215	0.225094	up	NAP1L1P1
ENSG00000254788	-0.650725	1.78178	8.06105	0.00452269	0.116372	down	CKLF-CMTM1
ENSG00000254806	0.62478	1.28898	6.23126	0.0125515	0.225356	up	SYS1-DBNDD2
ENSG00000255185	0.774985	3.04993	15.1728	9.8104e-05	0.00689322	up	PDXDC2P
ENSG00000255248	0.692877	3.12991	12.3635	0.000437799	0.0223913	up	MIR100HG
ENSG00000255346	-1.15859	1.11576	19.4372	1.03965e-05	0.00115988	down	NOX5
ENSG00000256092	-0.692265	0.500978	5.49267	0.0190963	0.28508	down	SBNO1-AS1
ENSG00000256235	0.736984	0.623515	6.5059	0.0107517	0.203544	up	SMIM3
ENSG00000256453	-0.699756	0.11299	4.59686	0.0320306	0.384026	down	DND1
ENSG00000257038	-0.661233	1.44047	7.43996	0.00637911	0.144993	down	ARHGEF17-AS1
ENSG00000257556	-0.664989	0.343593	4.69812	0.0301956	0.373503	down	LINC02298
ENSG00000257950	-1.08723	2.51109	26.6053	2.49563e-07	5.28603e-05	down	P2RX5-TAX1BP3
ENSG00000258057	-0.788953	0.628853	7.51974	0.00610264	0.142476	down	BCDIN3D-AS1
ENSG00000258708	-0.687735	1.27301	7.5481	0.00600733	0.141505	down	SLC25A21-AS1
ENSG00000258947	0.826299	4.68949	20.6312	5.56799e-06	0.000720144	up	TUBB3
ENSG00000259075	0.713071	1.60298	9.01336	0.00268013	0.0819459	up	POC1B-GALNT4
ENSG00000259112	0.870042	2.63124	17.6021	2.72286e-05	0.00242335	up	NDUFC2-KCTD14
ENSG00000259230	-0.667778	1.70518	8.27959	0.00400931	0.107408	down	LINC02323
ENSG00000259404	0.650706	1.23383	6.63984	0.00997226	0.193552	up	EFL1P1
ENSG00000259431	0.605145	3.12542	9.4371	0.00212639	0.0696799	up	THTPA
ENSG00000259772	0.818681	1.62304	11.9532	0.000545523	0.0253912	up	LINC03034
ENSG00000259895	0.585912	0.803029	4.5172	0.0335558	0.393594	up	TEDC2-AS1
ENSG00000260236	0.640112	0.94575	5.72145	0.0167588	0.26365	up	PTPN23-DT
ENSG00000260266	0.887783	2.37372	17.2738	3.23612e-05	0.0028264	up	PPIAP46
ENSG00000260852	0.658856	4.00452	12.5192	0.000402789	0.0212519	up	FBXL19-AS1
ENSG00000261286	-0.587463	1.41567	5.84011	0.0156649	0.254663	down	ATP2C2-AS1
ENSG00000261614	0.752913	0.437094	6.19221	0.0128314	0.22847	up	YBX3P1
ENSG00000263753	1.35164	5.84489	56.8023	4.81896e-14	4.14289e-11	up	LINC00667
ENSG00000264230	-0.739086	6.09254	17.593	2.7359e-05	0.00242335	down	ANXA8L1
ENSG00000265190	-0.789235	6.0828	20.024	7.6476e-06	0.000923716	down	ANXA8
ENSG00000265590	0.840547	3.78337	19.7334	8.90332e-06	0.00102203	up	CFAP298-TCP10L
ENSG00000265962	0.869084	0.7983	9.67821	0.00186466	0.0632297	up	GACAT2
ENSG00000269313	0.723188	1.43164	8.74258	0.00310865	0.0905038	up	MAGIX
ENSG00000269955	-1.40373	4.63911	57.6705	3.09921e-14	2.83093e-11	down	FMC1-LUC7L2
ENSG00000270136	-0.686181	2.58433	10.9948	0.000913654	0.0369891	down	MICOS10-NBL1
ENSG00000270344	-0.763168	1.36694	9.59742	0.00194851	0.0653154	down	POC1B-AS1
ENSG00000270882	-0.79415	4.90418	19.3711	1.07621e-05	0.00118013	down	H4C14
ENSG00000271503	-1.19705	5.91781	45.0774	1.89403e-11	1.06466e-08	down	CCL5
ENSG00000271646	0.765889	0.948286	8.11641	0.00438662	0.114537	up	IRF2-DT
ENSG00000272514	-1.04881	0.487953	12.2092	0.00047554	0.0234526	down	CFAP206
ENSG00000272601	0.877311	0.430198	8.27644	0.00401629	0.107408	up	EFCAB3P1
ENSG00000272870	0.742917	2.25137	11.8364	0.000580832	0.0265277	up	SAP30-DT
ENSG00000273311	-0.587857	1.00172	4.99566	0.025411	0.336384	down	DGCR11
ENSG00000274026	0.721885	0.731403	6.5733	0.010352	0.199071	up	FAM27E3
ENSG00000277957	0.715754	5.84964	16.3736	5.20059e-05	0.00406452	up	SENP3-EIF4A1
ENSG00000279516	-0.651068	1.96959	8.53556	0.00348273	0.0971377	down	FAM230C
ENSG00000281357	0.811436	0.941145	9.04602	0.00263268	0.0808331	up	ARRDC3-AS1
ENSG00000283122	-0.592151	1.00992	5.07963	0.0242085	0.326053	down	HYMAI
