# Supplementary material for: HOOK3 suppresses proliferation and metastasis in gastric cancer via the SP1/VEGFA axis
Source: Cell Death Discov. 2024 Jan 16;10:33. doi: 10.1038/s41420-024-01808-8 (PMC10791617; doi:10.1038/s41420-024-01808-8)
Supplement: Supplementary file 6 — Supplementary Table 3 [file 41420_2024_1808_MOESM6_ESM.xlsx]

## Sheet: Table S3
gene	cor	pvalue
VEGFA	1	0
AC036108.2	0.992692	7.99062e-05
UGCG	0.991858	9.91625e-05
HPCAL4	0.99156	0.00010656
AC008875.1	0.989621	0.000161029
GACAT2	0.98955	0.000163226
ABCB8	0.98621	0.000283948
PSG9	0.985658	0.000307051
SCUBE2	0.984347	0.000365603
LCA5	0.983553	0.00040352
ST3GAL2	0.982805	0.000440944
CXCR4	0.98256	0.000453579
ARFGEF3	0.982458	0.00045886
ADAMTS15	0.981778	0.000495031
SPRED1	0.981168	0.000528649
PAM	0.980504	0.000566449
DENND5A	0.979501	0.000626004
LDLR	0.979135	0.000648469
MT-RNR1	0.978422	0.000693399
REM2	0.978378	0.000696192
PTGFRN	0.977923	0.000725725
AKR1B10	0.977281	0.000768354
AL590617.2	0.977217	0.000772679
MED14	0.976901	0.000794163
PAPPA	0.976853	0.000797444
AC068025.1	0.976583	0.00081609
SNAI1	0.976514	0.000820908
PRKCI	0.976409	0.000828267
NT5DC2	0.976391	0.000829528
SSH2	0.975058	0.000925422
CPE	0.974827	0.000942563
USP38	0.974732	0.000949669
MAP3K21	0.974517	0.000965775
GNG5	0.973949	0.00100917
GSTM3	0.973235	0.00106496
ABCG1	0.972753	0.00110348
IGFN1	0.970497	0.0012928
RN7SKP106	0.96975	0.00135871
LINC01032	0.96975	0.00135871
AC107419.1	0.969165	0.00141157
BSN-DT	0.969099	0.00141757
KCTD21	0.968458	0.00147662
HACE1	0.968292	0.00149217
TRIP10	0.968167	0.00150385
CKAP4	0.968112	0.00150901
NECTIN1	0.96806	0.00151399
GANAB	0.967841	0.00153468
PRKAA2	0.967776	0.0015408
RLIM	0.967132	0.00160271
NCK2	0.966984	0.00161714
GPT2	0.966792	0.00163585
PER1	0.96678	0.00163703
SLC30A3	0.966419	0.00167257
GRIK2	0.964805	0.00183624
ADD3	0.964363	0.00188236
C5orf15	0.963667	0.00195611
RNF2	0.962942	0.00203445
SHOX2	0.962528	0.00207995
IGF2BP2	0.96228	0.00210732
TTC7B	0.961902	0.00214957
AL358781.2	0.961677	0.00217486
FAM135A	0.96125	0.00222324
HDGFP1	0.961158	0.0022338
ROBO1	0.961135	0.00223636
GOLPH3	0.961059	0.00224506
SCN4A	0.961021	0.00224942
WFDC21P	0.960858	0.00226812
WWP1	0.960779	0.00227727
AC008083.3	0.960325	0.00232989
RDH11	0.960312	0.00233144
MPP7	0.960186	0.0023462
IGSF3	0.960127	0.00235313
NTAN1	0.95972	0.00240104
AKAP12	0.959422	0.00243645
DNM1	0.959344	0.00244577
ERO1A	0.959074	0.00247809
CES1P2	0.959047	0.00248138
KCNH3	0.958945	0.00249364
SLC12A8	0.958912	0.0024977
HTRA3	0.958406	0.00255915
HMGB1P20	0.957556	0.00266395
AL365217.1	0.957025	0.00273065
LOX	0.956001	0.00286131
LMAN1	0.955777	0.00289028
TTC30A	0.955521	0.00292356
RPRM	0.954783	0.0030207
HK1	0.954607	0.00304409
TTC25	0.954554	0.00305105
SIX1	0.95454	0.0030529
UGDH-AS1	0.95444	0.00306624
AP3D1	0.954351	0.00307814
LRRC37B	0.954241	0.00309287
ZNF252P	0.954106	0.00311104
RRBP1	0.954067	0.00311627
HSPA1A	0.953889	0.00314037
TOGARAM2	0.953883	0.00314118
ACVR2B	0.953821	0.00314954
PDE1C	0.95368	0.00316867
PLAGL2	0.953511	0.00319154
ZBTB18	0.953363	0.00321182
UBE2S	0.953307	0.00321941
DAPK1	0.953031	0.00325738
DNAJB4	0.952469	0.00333512
VASN	0.952383	0.00334702
PMEPA1	0.951805	0.00342812
GCNT4	0.951675	0.00344646
OLFML2A	0.951518	0.00346878
PAPSS2	0.950681	0.00358853
INSYN2B	0.950612	0.00359851
NOMO2	0.950525	0.00361108
AC254562.3	0.950461	0.00362032
PGAP6	0.950407	0.00362815
P3H1	0.950281	0.00364645
AL162632.3	0.950087	0.00367485
MIR100HG	0.949668	0.00373618
ARHGEF10	0.949495	0.0037617
STARD10	0.948853	0.00385717
RILPL2	0.94885	0.00385754
FMNL3	0.948338	0.00393445
SEC14L1	0.948278	0.00394363
CACNA1D	0.948253	0.00394732
UXT-AS1	0.948041	0.00397953
CLIP2	0.947938	0.00399507
LINC02762	0.947598	0.00404699
FGG	0.947508	0.00406073
CTBP2	0.947147	0.00411627
CABLES2	0.94713	0.0041189
MSI2	0.946871	0.00415898
PCDHGA10	0.946734	0.00418036
PDIA3	0.946649	0.00419362
ZNF514	0.946566	0.00420644
PRRC2C	0.946378	0.0042359
GNAO1	0.946318	0.00424526
KIAA0930	0.946221	0.00426054
AC093001.1	0.945996	0.00429585
GLRX5	0.945991	0.00429675
ATP11B	0.94598	0.00429839
NIN	0.945875	0.00431496
KRT10	0.945797	0.00432734
THBS3	0.945765	0.00433236
STEAP3-AS1	0.945161	0.00442851
AC020978.2	0.945058	0.00444508
RPS20P33	0.945058	0.00444508
AC112503.2	0.945058	0.00444508
RP11-268P4.6	0.945058	0.00444509
PCDHA1	0.945058	0.00444509
NPM1P8	0.945058	0.00444509
AC116337.1	0.945058	0.00444509
AKR1B1P7	0.945058	0.00444509
EEF1A1P15	0.945058	0.00444509
TPM3P7	0.945058	0.00444509
AC245054.2	0.945058	0.00444509
Metazoa_SRP	0.945057	0.00444509
AC068020.1	0.945057	0.00444509
AC145350.2	0.945057	0.00444509
STARD13-IT1	0.945057	0.00444509
AP003080.1	0.945057	0.00444509
AL590286.1	0.945057	0.0044451
UQCRBP1	0.945057	0.0044451
CYP3A7	0.944981	0.00445728
AC008708.1	0.944949	0.00446258
LINC01353	0.944948	0.00446258
SH3PXD2B	0.944818	0.00448361
TRIQK	0.944766	0.0044919
AL049650.1	0.944733	0.0044973
SMIM10	0.944553	0.00452628
PFN2	0.944392	0.00455237
AC130650.2	0.944335	0.00456158
MEX3A	0.944252	0.00457513
BMF	0.943726	0.00466096
PTPN4	0.943548	0.00469028
ARID3A	0.943461	0.00470455
ALS2	0.943294	0.00473226
OTULINL	0.943059	0.00477106
THBD	0.942757	0.00482142
PPP3CA	0.942711	0.00482903
LAMC1	0.942245	0.00490707
HSPA1L	0.942244	0.00490732
ARL2BP	0.942204	0.00491411
CERCAM	0.941646	0.0050085
CUTA	0.941565	0.00502216
SNX27	0.941398	0.00505065
AGFG2	0.941094	0.00510264
FOXO6	0.940952	0.0051271
TSC22D2	0.940504	0.00520428
CPZ	0.940226	0.00525265
SLAIN2	0.940087	0.00527675
FOXE1	0.939656	0.00535221
DSE	0.939608	0.00536072
VGLL3	0.939533	0.00537381
ABHD15	0.939508	0.00537825
AC100793.3	0.939477	0.00538369
SNX16	0.939234	0.00542655
CDH1	0.939067	0.0054562
TCF21	0.938878	0.00548969
LINC00667	0.938738	0.00551459
MICB	0.938721	0.00551759
FBN2	0.938648	0.00553072
SLC41A1	0.938371	0.00558009
TLR6	0.938138	0.00562206
LINC01220	0.938033	0.00564095
SERPING1	0.937706	0.00569986
GPC5	0.937657	0.00570878
PLAU	0.937549	0.00572838
TOB1	0.937399	0.00575561
AC091180.4	0.937351	0.00576433
NASP	0.937041	0.00582099
HMGN2P46	0.937036	0.00582193
TMEM151A	0.936526	0.00591557
NBEA	0.936263	0.00596421
ZNF98	0.93625	0.00596662
ENO2	0.93568	0.00607263
ADAMTS1	0.93567	0.00607439
AC069222.1	0.935459	0.0061138
AGAP2	0.935408	0.00612345
N4BP1	0.935152	0.00617162
TMEM101	0.935104	0.00618053
EPHA6	0.934994	0.00620125
AL583810.2	0.934942	0.00621106
AC018521.7	0.934942	0.00621107
AC112504.1	0.934942	0.00621107
AC078820.1	0.934942	0.00621108
STMN3	0.934731	0.00625111
DOCK2	0.934132	0.00636507
PIAS3	0.934024	0.00638561
AC104564.5	0.933524	0.00648168
CALU	0.933495	0.00648739
MCM6	0.933446	0.00649682
TMOD1	0.933172	0.00654977
MFHAS1	0.933051	0.00657316
ZBTB34	0.932999	0.00658335
BCAR1	0.932885	0.00660557
ADRB1	0.932871	0.00660824
AGAP1	0.932849	0.00661246
PHLDA2	0.932815	0.00661915
DPYD	0.932709	0.0066397
PDE4DIP	0.932536	0.00667361
MTF1	0.932464	0.00668763
MDGA1	0.932267	0.00672618
C4A	0.931777	0.00682285
EDNRB	0.931572	0.00686335
DNER	0.931556	0.00686661
PCDHB13	0.931508	0.00687599
HEG1	0.93138	0.00690149
RCAN1	0.931097	0.00695779
XKRX	0.930923	0.00699273
ZDHHC14	0.930681	0.0070411
NCOA3	0.930496	0.00707831
RSPH10B	0.930308	0.00711612
AC007365.1	0.929956	0.00718739
AC007342.7	0.929852	0.00720843
PLEKHF1	0.929542	0.00727166
PIM2	0.929211	0.00733932
RUSF1	0.929126	0.00735671
ARHGAP19	0.929086	0.0073649
TJP1	0.929056	0.00737099
ADGRG1	0.928918	0.00739937
HABP4	0.928875	0.00740821
ASTN1	0.928757	0.00743262
AFF4	0.928721	0.00743995
GNAQ	0.928648	0.0074551
AL358933.1	0.928163	0.00755549
AC026979.2	0.927989	0.00759159
ANO6	0.927892	0.00761189
MAGIX	0.927521	0.00768941
SELENOF	0.927455	0.00770328
S1PR1	0.92712	0.00777364
GGA2	0.926995	0.00780012
PSD3	0.926883	0.00782359
TOB2	0.926788	0.00784387
PDGFRL	0.926376	0.00793114
SEPTIN2	0.926182	0.00797259
ST6GALNAC6	0.925871	0.00803894
TBC1D9	0.925738	0.00806753
COL4A1	0.925692	0.00807736
TLL1	0.925441	0.0081314
PSPC1P2	0.925418	0.00813637
AC004832.6	0.925277	0.00816658
PFKP	0.92469	0.00829374
CHRND	0.92451	0.00833306
RCN3	0.924384	0.0083605
PPP1R9B	0.924384	0.00836051
CACNG4	0.924237	0.00839251
STK3	0.924227	0.0083949
GPRC5B	0.924108	0.00842094
TMED3	0.923671	0.00851673
MOSPD1	0.923571	0.00853891
SERTAD4	0.923326	0.00859293
CCDC13	0.923237	0.00861262
PURG	0.923176	0.00862609
AC096541.1	0.922759	0.00871889
RFC2	0.922337	0.00881307
FCHSD1	0.922234	0.00883609
TUBB2A	0.922017	0.0088848
LAMA1	0.921969	0.00889562
NR6A1	0.921861	0.00892006
FERMT3	0.921379	0.00902882
FKBP7	0.921144	0.00908212
TMPOP2	0.921069	0.00909927
MICA	0.921057	0.00910208
HIPK1	0.920948	0.00912676
SPCS3-AS1	0.920835	0.00915255
PIP4K2A	0.920721	0.00917861
AC092198.1	0.920531	0.00922209
KREMEN2	0.920421	0.00924732
ZCCHC2	0.920411	0.00924957
RC3H2	0.920307	0.00927334
AC005775.1	0.920272	0.00928134
LRIF1	0.920262	0.00928376
IL15RA	0.920211	0.00929547
LINC00324	0.920017	0.00934014
PARD3B	0.919915	0.00936359
THRB	0.919851	0.00937843
MBNL2	0.919332	0.00949858
LRIG3	0.91897	0.00958278
PTPRS	0.918773	0.00962867
SPON2	0.918769	0.00962972
TNS3	0.918436	0.00970775
PFKFB4	0.918416	0.00971248
BRWD3	0.918329	0.00973286
CTSA	0.918067	0.00979461
TRIM51BP	0.917856	0.00984426
PELATON	0.917663	0.00988997
KIF3C	0.917552	0.00991628
MBP	0.917468	0.0099363
EIF3F	0.917354	0.00996332
CFAP298-TCP10L	0.917165	0.0100083
GGCX	0.916897	0.0100722
TBC1D8B	0.916804	0.0100945
NES	0.9168	0.0100954
PTGES3L	0.916719	0.0101148
ALPK2	0.916333	0.0102074
RPL12P8	0.915989	0.0102903
CADM4	0.915974	0.0102939
ANTXR1	0.915928	0.010305
LINC01119	0.915854	0.010323
PDIA5	0.915847	0.0103245
CNN3	0.91584	0.0103262
HSPB3	0.915514	0.0104053
FAM81A	0.915265	0.0104658
QSOX2	0.915064	0.0105147
SOX4	0.914999	0.0105308
FLRT2	0.914829	0.0105723
RTKN2	0.914809	0.0105772
SFMBT2	0.914632	0.0106205
UCN	0.914579	0.0106334
RAD51B	0.914478	0.0106583
PIP4P2	0.914331	0.0106943
TOMM40P2	0.914148	0.0107395
PTPRF	0.913812	0.0108226
BCHE	0.913491	0.0109021
ADRA2C	0.913471	0.0109071
ZMYND8	0.913365	0.0109333
GBP2	0.913095	0.0110004
QPCTL	0.91297	0.0110317
CAVIN4	0.912675	0.0111055
ANK3	0.912667	0.0111075
MED13L	0.912565	0.011133
AC092681.1	0.912539	0.0111395
TBC1D25	0.912437	0.0111652
AL604028.1	0.912334	0.0111912
PCDHGA9	0.912063	0.0112593
AC079313.2	0.91186	0.0113105
AC027796.2	0.911795	0.011327
PABPC1	0.911466	0.0114104
MARCKSL1	0.911432	0.0114191
RCOR2	0.911399	0.0114275
MAP3K3	0.911177	0.0114838
ITPRIP	0.9109	0.0115546
KCNC3	0.910818	0.0115754
CDC25A	0.910799	0.0115803
C15orf56	0.910717	0.0116012
TP53I11	0.91058	0.0116363
DDAH1	0.909797	0.0118379
SLITRK6	0.909688	0.011866
ZNF576	0.909575	0.0118953
PYCR1	0.909427	0.0119337
ZNF281	0.90941	0.0119381
GPR87	0.909005	0.0120435
AL139095.3	0.908754	0.0121089
MXD4	0.908313	0.0122245
PCOLCE	0.908051	0.0122932
PDS5B	0.907964	0.0123161
VIP	0.907604	0.0124113
UBR5	0.907317	0.0124872
G6PD	0.907071	0.0125525
KPNA3	0.906985	0.0125754
CTCFL	0.906829	0.012617
LRRC3	0.906735	0.0126419
LURAP1L	0.906582	0.0126826
FKBP11	0.906499	0.0127048
GPRC5C	0.906354	0.0127438
FNDC3A	0.906232	0.0127763
C12orf75	0.905967	0.0128477
AP002478.1	0.905713	0.0129159
PLAT	0.905537	0.0129634
SH2D6	0.905472	0.012981
MINPP1	0.905339	0.0130169
TMCC2	0.905238	0.0130442
LCOR	0.905051	0.0130951
EFNB2	0.904993	0.0131108
DYNLRB1	0.904931	0.0131275
TLCD4	0.904904	0.013135
TK1	0.904692	0.0131925
AMZ2	0.904591	0.01322
B4GALT3	0.904511	0.013242
GNS	0.904502	0.0132442
FP565260.2	0.904465	0.0132545
RALBP1	0.904444	0.0132603
UHMK1	0.904301	0.0132991
KIF5B	0.904179	0.0133326
PDIA6	0.904034	0.0133722
AL590004.3	0.903899	0.0134094
ACTC1	0.903592	0.0134937
KCTD5	0.903552	0.0135048
TRIM36	0.903533	0.0135101
SKIDA1	0.903501	0.0135189
PEAK1	0.903339	0.0135635
MEIOB	0.903276	0.0135808
ERP44	0.902727	0.0137328
TTYH3	0.902527	0.0137885
COPG1	0.902479	0.0138019
DCUN1D4	0.902459	0.0138074
CTDSPL2	0.902305	0.0138502
NR2F6	0.902267	0.0138608
CCNI	0.902217	0.0138749
AC092675.1	0.902153	0.0138927
TRPC1	0.902031	0.0139266
EPB41L5	0.901937	0.0139529
IL11	0.901857	0.0139753
EPB41L2	0.901761	0.0140024
RBM24	0.901504	0.0140743
PJA2	0.901043	0.0142043
CARHSP1	0.900659	0.0143127
MT-RNR2	0.900468	0.014367
MAML2	0.900457	0.0143702
PAIP2	0.900169	0.0144517
AC004943.2	0.900162	0.0144538
AC007228.9	0.900099	0.0144719
ALDOC	0.899915	0.0145242
HDAC1	0.899839	0.0145459
AC080129.1	0.899798	0.0145575
GTF2E2	0.899675	0.0145927
PPP1R12BP1	0.899584	0.0146187
TMTC3	0.899513	0.0146391
AC022784.1	0.89938	0.0146773
AC145676.1	0.899113	0.0147537
HSPA5	0.899048	0.0147726
CSNK2A1	0.898917	0.0148103
SRPK2	0.89891	0.0148123
LHX2	0.898775	0.014851
AC106800.2	0.898721	0.0148666
HIVEP2	0.898694	0.0148745
AC099811.1	0.898665	0.0148829
LYPLA2	0.898575	0.0149088
FLRT3	0.898358	0.0149717
AL592424.1	0.898278	0.0149947
MTCL1	0.898083	0.0150512
COL3A1	0.897922	0.015098
HSF2BP	0.897868	0.0151138
ARMC4	0.897819	0.0151281
TWF2	0.897725	0.0151554
EPB41L3	0.897246	0.0152952
PUM1	0.897158	0.0153208
CLEC16A	0.89715	0.0153231
MAFG	0.897132	0.0153283
MAP3K20	0.897106	0.0153361
FGFR1	0.897087	0.0153415
FKBP14	0.897063	0.0153488
SLC39A1	0.896979	0.0153733
C5orf17	0.896865	0.0154068
NAV1	0.896638	0.0154735
LMNB2	0.896534	0.0155039
NOMO1	0.896364	0.0155542
AC026271.1	0.89627	0.0155819
FAM160A1	0.896181	0.015608
CAMK1D	0.895987	0.0156655
AL033504.1	0.895947	0.0156773
RBM15B	0.895791	0.0157236
HIC2	0.895693	0.0157524
PDXDC2P	0.895692	0.0157529
PDIA4	0.895556	0.0157931
ECE1	0.89538	0.0158455
CBX2	0.895372	0.0158478
CACNG6	0.89532	0.0158632
PTS	0.894972	0.0159672
SERTAD2	0.894949	0.0159739
AC096772.6	0.894743	0.0160356
CARMIL2	0.89467	0.0160573
LINC01977	0.89465	0.0160635
LINC01537	0.894524	0.016101
GNAI2	0.894491	0.0161108
YY1	0.894346	0.0161545
HPS3	0.894324	0.016161
CPEB3	0.894161	0.0162101
EPHB4	0.893886	0.016293
WASL	0.893705	0.0163474
TSPYL2	0.893567	0.0163892
HSPA1B	0.893539	0.0163977
PADI3	0.893334	0.0164598
FOXQ1	0.893222	0.0164937
TFPI	0.89302	0.0165549
RPS13P2	0.892866	0.0166017
UBE2SP1	0.892737	0.0166411
CREBBP	0.892303	0.0167734
CLU	0.892191	0.0168077
P4HA2	0.892172	0.0168134
ARG2	0.892034	0.0168556
AC245052.3	0.892026	0.0168581
ARID4A	0.891989	0.0168696
DNM3	0.891555	0.0170028
GOLGA8S	0.891494	0.0170217
SEMA3C	0.891462	0.0170316
CD248	0.89144	0.0170382
ACSM3	0.891074	0.0171512
CYP24A1	0.891023	0.0171668
AL390066.2	0.890891	0.0172077
RP11-435O5.2	0.890875	0.0172127
AC009121.4	0.890838	0.017224
NEK10	0.890636	0.0172866
AL353572.2	0.890586	0.0173023
PPFIA3	0.890476	0.0173364
PCDHB8	0.890443	0.0173466
FGFRL1	0.890354	0.0173742
BCL3	0.890257	0.0174044
PTCH1	0.89002	0.0174781
MYBL2	0.889965	0.0174956
LPIN1	0.889851	0.0175311
PCID2	0.889791	0.0175497
LINC00051	0.889453	0.0176555
LMNTD1	0.888963	0.0178093
AHI1	0.888927	0.0178205
NDUFB11	0.888877	0.0178362
SNRNP200	0.888845	0.0178464
PCDH15	0.88857	0.0179333
TLE4	0.888412	0.0179832
CABIN1	0.888384	0.0179918
COL6A2	0.888192	0.0180528
AC091435.2	0.888087	0.018086
ADIPOR2	0.887775	0.018185
LINC00997	0.887624	0.0182329
CDKN2D	0.887549	0.018257
HIF1A	0.887537	0.0182607
AGPAT4-IT1	0.887514	0.018268
ABTB2	0.887084	0.0184051
FAM222A	0.886813	0.018492
RERE	0.886808	0.0184934
ACBD3	0.886777	0.0185036
MET	0.886702	0.0185274
CDK19	0.886592	0.0185628
HIGD2A	0.886534	0.0185814
YBX3P1	0.886283	0.018662
OAZ2	0.885769	0.0188279
AC068134.1	0.885741	0.0188369
GLG1	0.885671	0.0188594
PLCB3	0.885615	0.0188776
CDK2AP2	0.885524	0.018907
TYRO3	0.885365	0.0189587
RAB3A	0.885278	0.0189869
RMND5A	0.885058	0.0190582
TMED9	0.885016	0.0190718
FGB	0.884778	0.0191492
IGF2R	0.884663	0.0191869
AL355987.4	0.88458	0.019214
TOX3	0.884096	0.0193721
CEP44	0.883735	0.0194906
AC093827.3	0.883618	0.0195291
ZBTB7A	0.883514	0.0195631
MARK4	0.883499	0.0195682
PEX13	0.883452	0.0195835
YEATS2	0.883328	0.0196246
AC017083.3	0.883314	0.0196291
HAUS6	0.883249	0.0196506
ADAM20P1	0.88324	0.0196533
BPNT1	0.883012	0.0197289
E2F1	0.883005	0.0197309
YRDCP2	0.882898	0.0197663
AC073592.4	0.882898	0.0197663
AC011476.2	0.882898	0.0197664
AP001468.1	0.882898	0.0197664
AC022031.1	0.882898	0.0197664
AL023806.2	0.882898	0.0197664
AC027763.1	0.882898	0.0197664
AP001574.1	0.882846	0.0197837
CEBPB	0.882827	0.0197899
KCMF1	0.882652	0.019848
AC010457.1	0.882568	0.0198756
CDKL3	0.882328	0.0199553
HIPK2	0.881762	0.0201439
TXNIP	0.881689	0.0201682
CACHD1	0.881338	0.0202857
AC008771.1	0.881113	0.0203611
MMP1	0.881082	0.0203715
CHSY3	0.88088	0.0204392
FAP	0.88046	0.0205808
BNIP3P1	0.880458	0.0205813
ASMTL	0.880241	0.0206544
MRPS6	0.880088	0.0207064
RPL12P42	0.880014	0.0207311
ADGRG6	0.879795	0.0208055
SERPINF2	0.879622	0.020864
AL139094.1	0.87958	0.0208783
PLA2G4C	0.879385	0.0209445
GDF11	0.879231	0.0209969
AC140912.1	0.87917	0.0210176
MAN1A2	0.87892	0.0211031
LINC01770	0.878776	0.0211521
SMPDL3B	0.878733	0.021167
OXR1	0.878627	0.0212032
ACKR3	0.878462	0.0212597
SPINK7	0.878439	0.0212675
AC011043.1	0.878124	0.0213754
ARF3	0.878116	0.0213782
ADPRHL1	0.878084	0.0213892
MAF1	0.877938	0.0214394
MIDEAS	0.877894	0.0214547
SEPHS2	0.877889	0.0214563
GLP2R	0.877458	0.0216046
CUX1	0.877323	0.0216514
NYAP2	0.876916	0.0217922
CTC-428H11.2	0.876453	0.0219528
STRN3	0.876396	0.0219728
JADE3	0.87613	0.0220653
KLK1	0.875741	0.0222013
RBP4	0.875518	0.022279
TANC1	0.875435	0.0223083
CDK5	0.87518	0.0223977
LCORL	0.87515	0.0224083
ZNF846	0.874546	0.0226208
EGF	0.874334	0.0226955
GJA1	0.874287	0.0227122
TMEM102	0.874177	0.0227512
LYSMD3	0.873767	0.0228964
CXorf65	0.873766	0.0228969
AC011603.3	0.873667	0.0229319
PTPN14	0.873338	0.023049
ZNF22-AS1	0.873134	0.0231215
CBL	0.872987	0.0231739
CDH12	0.87293	0.0231942
AC100793.2	0.872811	0.0232367
ATP2A2	0.872758	0.0232558
CCAT1	0.87275	0.0232584
AC017083.1	0.872707	0.0232739
HK2	0.872574	0.0233216
ATXN7L3	0.872315	0.0234143
TMEM47	0.872314	0.0234149
BRINP3	0.8723	0.0234197
RP11-282O18.3	0.872164	0.0234685
MAP4	0.872033	0.0235157
ZNF702P	0.871996	0.0235289
PPP2R5C	0.871844	0.0235835
PIGS	0.871656	0.0236514
RPPH1	0.871421	0.0237359
SORBS2	0.871388	0.023748
SLC4A7	0.871344	0.0237639
AC104109.2	0.871162	0.0238294
PIPOX	0.871063	0.0238654
ZNF804A	0.871025	0.0238789
PTPRM	0.870838	0.0239469
DZIP3	0.870539	0.0240553
IL6R	0.870458	0.0240848
ESYT1	0.870423	0.0240974
ERGIC3	0.869934	0.0242755
ANKH	0.869629	0.0243869
SUN1	0.869565	0.0244102
ARRDC1-AS1	0.869546	0.0244173
PAXBP1-AS1	0.869467	0.0244464
AC006946.3	0.869465	0.024447
ATP2A3	0.869278	0.0245153
WFS1	0.869169	0.0245553
AC074134.1	0.869011	0.0246135
SRGAP2B	0.868678	0.024736
ATP8B2	0.868548	0.0247837
IDO2	0.868541	0.0247862
KIAA2013	0.868445	0.0248217
LHFPL2	0.868242	0.0248966
INSR	0.868093	0.0249516
LINC01602	0.867724	0.0250882
AC010642.2	0.867659	0.0251123
DPAGT1	0.867643	0.0251181
C2orf42	0.867441	0.025193
MFAP2	0.867243	0.0252668
EREG	0.866997	0.0253584
MIPEPP3	0.86666	0.0254841
SLC26A6	0.866607	0.0255038
DES	0.866521	0.0255359
LINC01301	0.86648	0.0255514
GSPT1	0.865935	0.0257553
MIB1	0.865857	0.0257845
CUEDC1	0.865671	0.0258544
YIF1A	0.865515	0.0259133
MYDGF	0.865477	0.0259275
ADAMTS5	0.865407	0.0259539
AC090204.1	0.865226	0.026022
PRKCD	0.865226	0.026022
RABAC1	0.865131	0.0260578
RAB5C	0.86509	0.0260735
KDM2B-DT	0.864824	0.026174
LRRC8A	0.86482	0.0261754
NOTCH2	0.864759	0.0261984
C12orf65	0.864477	0.0263051
AC009244.1	0.864315	0.0263667
AL645568.1	0.864198	0.0264109
CDC6	0.864013	0.0264813
PIK3C3	0.863933	0.0265117
PTPRG	0.863673	0.0266109
UGGT2	0.86364	0.0266234
AC010422.2	0.863594	0.0266409
MYL9	0.863522	0.0266683
ONECUT2	0.863461	0.0266915
PTPRE	0.863451	0.0266955
CLEC2A	0.863432	0.0267028
TM4SF1	0.863372	0.0267257
KCNK5	0.863362	0.0267294
RNF213	0.863272	0.0267636
GOLGA6L10	0.863265	0.0267664
ATP5MC1P6	0.863179	0.0267994
RNF26	0.863064	0.0268433
COL5A3	0.862923	0.0268972
KAT2B	0.86291	0.0269024
JMJD6	0.862898	0.0269068
AL683813.2	0.86274	0.0269676
RB1CC1	0.862579	0.0270291
AL353751.1	0.862232	0.0271625
B4GALNT1	0.862132	0.027201
AC005088.1	0.862004	0.0272506
TMEM86A	0.861791	0.0273324
CSPG5	0.861745	0.0273505
AKR1C7P	0.86171	0.0273637
ZFYVE1	0.861626	0.0273961
CCND3P1	0.861305	0.0275206
PIAS4	0.86121	0.0275573
PLAC1	0.861017	0.0276323
TIFA	0.860686	0.0277606
YPEL2	0.860637	0.0277796
STAT5B	0.86048	0.0278407
ANKFY1	0.860359	0.0278879
RPRD1A	0.860324	0.0279014
HEBP2	0.860194	0.0279522
APBA3	0.860094	0.0279912
GLUD1P2	0.860072	0.028
LGI3	0.860024	0.0280185
NFKBID	0.85987	0.0280787
ZXDB	0.859579	0.0281925
AC009055.2	0.859378	0.0282715
RPS2P32	0.859265	0.0283159
NRGN	0.85915	0.028361
AL359091.2	0.858962	0.0284348
EAF2	0.858948	0.0284405
HSPB7	0.858725	0.028528
FAT4	0.858502	0.0286161
TMEM38A	0.857998	0.0288153
KANK1	0.857927	0.0288434
HAS2	0.857781	0.0289012
CLK3	0.857776	0.0289029
CLIC4	0.857733	0.0289199
IGF2	0.857675	0.028943
FAM122C	0.857328	0.029081
PPP2CB	0.857289	0.0290964
CHM	0.85721	0.0291279
LY6E-DT	0.857191	0.0291355
PTTG1	0.857098	0.0291725
CEP170	0.857013	0.0292061
TMEM30A	0.856902	0.0292506
SLC6A12	0.85684	0.0292752
ZFAND1	0.856633	0.0293576
AC245033.1	0.856575	0.0293808
LINC01843	0.856502	0.0294102
USP30	0.856477	0.02942
WNT5A-AS1	0.856226	0.0295204
STEAP1	0.856151	0.0295506
ADCY9	0.856091	0.0295746
LINC00475	0.856003	0.0296097
CAHM	0.855945	0.0296331
STX3	0.855782	0.0296984
ATP1A1	0.855516	0.0298055
ATP1B1	0.855496	0.0298133
AMPD2	0.855329	0.0298808
ZC3H11A	0.855318	0.0298851
RPAP1	0.855216	0.0299263
SAP30-DT	0.855203	0.0299313
ARHGAP26	0.855112	0.0299678
RNF122	0.854874	0.0300641
PRR5L	0.854805	0.0300918
CDH18	0.854763	0.0301088
AC104758.2	0.854698	0.0301353
AC234775.3	0.854576	0.0301844
AL158835.1	0.854386	0.0302614
KDELR3	0.854368	0.0302686
USP12-AS2	0.854226	0.0303264
PANK3	0.854214	0.0303312
GPR85	0.853229	0.0307317
AC011472.1	0.853217	0.0307365
TIMP3	0.853187	0.030749
SYPL2	0.853158	0.0307607
AL035456.1	0.853156	0.0307615
SEC24A	0.85309	0.0307884
FAM187A	0.852678	0.0309569
EFR3B	0.852562	0.0310046
SGSM3	0.852437	0.0310557
POLR2J2	0.852428	0.0310596
PLEKHH2	0.85233	0.0310996
LINC02732	0.851857	0.0312941
AC099343.3	0.851798	0.0313182
ART5	0.851726	0.0313476
ELOVL6	0.85169	0.0313628
AKR1B1	0.851623	0.0313904
AP002893.1	0.851583	0.0314067
VWA5B2	0.851583	0.0314067
DCDC2	0.851583	0.0314067
NUCB2	0.851559	0.0314168
AC004997.1	0.851478	0.0314501
CRLF3	0.851456	0.0314591
AC002401.4	0.851268	0.0315367
LMO7	0.851237	0.0315495
AC061975.3	0.851135	0.0315918
AL133243.3	0.851068	0.0316193
RBBP5	0.851063	0.0316213
SLC6A6	0.850538	0.0318388
PIGA	0.850523	0.0318451
FER	0.850522	0.0318457
SCAMP5	0.850399	0.0318964
HAGHL	0.850351	0.0319164
CCNB3	0.850328	0.031926
DDI2	0.850292	0.0319411
CDH24	0.850251	0.0319579
MTMR12	0.850232	0.031966
GMPPA	0.850161	0.0319954
HEYL	0.850137	0.0320055
AC025279.2	0.850114	0.0320152
ZNF831	0.850114	0.0320152
PYY	0.850114	0.0320153
ZIC4	0.850114	0.0320153
AP003396.3	0.850114	0.0320153
LINC01389	0.850114	0.0320153
AL160191.3	0.850114	0.0320153
KRT18P32	0.850114	0.0320153
AC099811.3	0.850114	0.0320153
ASPN	0.850114	0.0320153
AC068544.2	0.850114	0.0320153
MTCO1P30	0.850114	0.0320153
AC073218.1	0.85011	0.0320169
SULT1E1	0.85011	0.0320169
AP005230.1	0.85011	0.0320169
LINC00626	0.85011	0.0320169
AL139241.1	0.85011	0.0320169
AC087783.1	0.850102	0.0320202
AL121944.1	0.850102	0.0320202
TXNP6	0.850102	0.0320202
AL158824.1	0.850102	0.0320202
AC025430.1	0.850102	0.0320202
AP000769.2	0.850102	0.0320202
AC006566.1	0.850102	0.0320202
AC026316.1	0.850102	0.0320202
AC097638.1	0.850102	0.0320202
KPNA2P1	0.850102	0.0320202
AC103798.1	0.850102	0.0320202
ERLEC1P1	0.850102	0.0320202
DMRT1	0.850102	0.0320202
AC092183.1	0.850102	0.0320202
AC055764.2	0.850102	0.0320202
HNRNPA1P21	0.850102	0.0320202
HNRNPA1P28	0.850102	0.0320202
EVI2A	0.850102	0.0320202
RPL7P4	0.850102	0.0320202
AL391261.3	0.850102	0.0320202
RPL7P12	0.850102	0.0320202
SNORD3B-2	0.850102	0.0320202
CROCC2	0.850102	0.0320202
AC114947.1	0.850102	0.0320202
AL365366.1	0.850102	0.0320202
PTTG2	0.850102	0.0320202
AC074035.1	0.850102	0.0320202
MMP10	0.850102	0.0320202
H2AZP4	0.850102	0.0320202
AC067817.1	0.850102	0.0320202
HNRNPA1P55	0.850102	0.0320202
TMEM212-AS1	0.850102	0.0320202
IL10RB-DT	0.850102	0.0320202
HMGB3P7	0.850102	0.0320202
AC147067.2	0.850102	0.0320202
AL589765.1	0.850102	0.0320202
AC008443.6	0.850102	0.0320202
AC022517.1	0.850102	0.0320202
AC027045.1	0.850102	0.0320202
AP003064.2	0.850102	0.0320202
LRRTM3	0.850102	0.0320202
RN7SL800P	0.850102	0.0320202
ZNF771	0.849941	0.032087
ZNF827	0.849938	0.0320885
GAB2	0.849599	0.0322295
KRT18P33	0.84948	0.0322795
EXOSC1	0.849432	0.0322995
MAST1	0.849394	0.0323153
TMCO3	0.849004	0.0324784
UBE2L6	0.848992	0.0324832
CHD2	0.848772	0.0325757
LZTS3	0.848729	0.0325935
KCNK3	0.848603	0.0326465
AGO2	0.848555	0.0326665
TPST1	0.848457	0.0327078
GEM	0.848449	0.0327113
SIAH2	0.848391	0.0327353
AC145098.2	0.848313	0.0327683
QKI	0.84827	0.0327865
ARHGAP29	0.848037	0.0328846
FGF18	0.847971	0.0329124
RCE1	0.847929	0.0329301
LGR4-AS1	0.84784	0.0329674
AL353135.1	0.847521	0.0331022
SBF1	0.847416	0.0331464
AC069029.1	0.847342	0.0331781
PRSS41	0.847235	0.0332231
AC098818.2	0.847192	0.0332412
AC022149.1	0.847174	0.0332492
AC116351.1	0.847074	0.0332913
FBXL16	0.847021	0.0333137
PDIA3P1	0.846641	0.0334748
PICALM	0.846621	0.0334837
LGALS3BP	0.846606	0.0334899
KATNAL1	0.84622	0.0336543
CCNT2-AS1	0.846177	0.0336726
CKB	0.846067	0.0337195
CLDN9	0.845986	0.0337536
AC125807.2	0.845766	0.0338477
NID1	0.845762	0.0338494
POC5	0.845752	0.0338536
RAB23	0.845651	0.033897
EGLN3	0.845577	0.0339284
CCDC50	0.845448	0.0339838
PPARG	0.845397	0.0340054
TXNRD1	0.845191	0.0340937
CDK5R1	0.844748	0.0342839
AC092718.7	0.844573	0.034359
AMTN	0.844498	0.034391
C10orf67	0.844434	0.0344188
SGTB	0.843719	0.0347273
RGL1	0.843701	0.0347348
HEXB	0.84364	0.0347615
PTPRK	0.84356	0.0347958
TTBK2	0.843533	0.0348075
AP003717.1	0.843367	0.0348795
PIGN	0.843344	0.0348894
PABPC4L	0.843225	0.0349409
AC131212.4	0.843217	0.0349442
RHOQ	0.843128	0.0349832
PELI2	0.843106	0.0349927
TXNDC5	0.843033	0.0350244
HDC	0.843004	0.035037
CHMP4BP1	0.84291	0.0350774
PDK3	0.84261	0.0352078
LINC02466	0.842255	0.0353625
ZCCHC4	0.842169	0.0354002
ZDHHC17	0.8421	0.0354301
ATP8A1	0.842077	0.0354404
ATP6V1C1	0.841878	0.0355272
AC023301.1	0.841668	0.0356188
FRG1	0.841545	0.0356727
TYW1	0.841516	0.0356856
AK4	0.841384	0.0357431
MGAT2	0.84129	0.0357846
CDC42BPA	0.841255	0.0357996
PREX1	0.841183	0.0358311
FAM96AP2	0.841143	0.0358488
AL512604.3	0.841122	0.0358582
PLPPR4	0.841038	0.0358949
DUSP2	0.840944	0.0359361
AC093535.2	0.840915	0.0359488
SLC25A4	0.840877	0.0359656
NECTIN2	0.840831	0.035986
HMGCS1	0.840829	0.0359867
SYNJ2	0.840733	0.036029
LINC01419	0.840724	0.0360329
RASD2	0.840658	0.0360619
AL354696.2	0.840522	0.036122
LINC02210	0.840388	0.0361809
HDGFL2	0.840286	0.036226
TOP3BP1	0.840135	0.0362924
SLC25A25	0.839937	0.0363799
HPSE	0.83972	0.0364757
TMED5	0.839583	0.0365362
SDHAP3	0.83929	0.0366662
SLC17A5	0.839269	0.0366756
THRA	0.839075	0.0367616
E2F8	0.838808	0.0368802
PSPH	0.838607	0.0369697
TNNT1	0.838336	0.0370902
PRPF38AP2	0.838289	0.0371113
MPLKIP	0.837926	0.0372734
SLC44A1	0.837783	0.037337
CIB2	0.837748	0.0373528
RHPN2	0.837633	0.0374042
AC012313.3	0.837427	0.0374967
RYBP	0.837352	0.03753
NXN	0.837262	0.0375707
FAM171A2	0.837082	0.0376515
AC107027.1	0.836968	0.0377023
KCNH5	0.836729	0.0378098
HYOU1	0.836662	0.0378401
TEX10	0.836626	0.0378565
WWC2	0.836604	0.0378663
BX470102.1	0.836568	0.0378826
GK3P	0.836491	0.037917
AL354943.1	0.836435	0.0379423
AC009779.1	0.836435	0.0379423
PSMD6-AS1	0.836435	0.0379423
KY	0.836435	0.0379424
NRG4	0.836372	0.0379705
FMC1	0.835818	0.0382206
SNAPC1	0.835332	0.0384408
PAXIP1-AS2	0.835288	0.0384606
INPP5A	0.835262	0.0384725
UBFD1	0.83526	0.0384737
ATP5IF1	0.834736	0.0387116
RAPGEF1	0.834649	0.0387509
MTMR6	0.834595	0.0387756
ABI2	0.834574	0.0387849
ABI3	0.834394	0.0388673
PIH1D1	0.834196	0.0389572
RNF130	0.834143	0.0389817
LIMCH1	0.833933	0.0390774
EMSY	0.833869	0.0391065
GID4	0.833838	0.0391211
USPL1	0.833635	0.0392137
AFAP1	0.83357	0.0392436
SLC36A4	0.833555	0.0392505
ARRDC3-AS1	0.833478	0.0392858
PTTG3P	0.83339	0.039326
Metazoa_SRP	0.833322	0.0393572
RANP3	0.833322	0.0393572
MRPL3	0.83331	0.0393625
NKX3-2	0.833258	0.0393863
AC120057.3	0.833037	0.0394878
RAP1GAP	0.832935	0.0395347
MAGI1	0.83288	0.0395597
PA2G4P6	0.832871	0.0395641
PLPP3	0.832839	0.0395786
AC090510.3	0.832785	0.0396035
AP005119.2	0.832666	0.0396584
GLS	0.832591	0.0396929
SP140	0.832584	0.0396958
AC007792.1	0.832368	0.0397956
FTLP14	0.832367	0.0397957
RGL2	0.832341	0.0398079
PAK4	0.832321	0.039817
CSRNP1	0.832119	0.0399101
TMEM131L	0.831891	0.0400157
PRMT2	0.831724	0.0400928
AC002467.1	0.831573	0.0401624
KITLG	0.831539	0.0401781
SCAND1	0.831354	0.0402641
ATP2A1-AS1	0.831242	0.0403161
ANKRD27	0.830818	0.0405126
NLGN2	0.830524	0.0406493
UTRN	0.830441	0.0406881
BTK	0.8303	0.0407534
LINC02570	0.830199	0.0408006
GOLGA8EP	0.830199	0.0408006
CHI3L2	0.830199	0.0408006
DISP3	0.829977	0.0409041
PAIP2B	0.829971	0.0409072
HERC1	0.829892	0.0409441
LINC00858	0.829685	0.0410404
ARL5A	0.829529	0.0411137
CDC42EP3	0.829332	0.0412059
AL513365.1	0.829327	0.0412082
BMPR1AP2	0.829263	0.0412383
TNFRSF11A	0.829158	0.0412871
TCEA3	0.829105	0.0413121
RNASEH2A	0.829011	0.0413562
TBC1D4	0.828962	0.0413793
LINC01447	0.828761	0.0414734
SH3PXD2A	0.828761	0.0414737
CD14	0.828758	0.0414748
FAM199X	0.828757	0.0414757
RDH8	0.828552	0.0415716
ZGRF1	0.828334	0.0416742
AC022144.1	0.828155	0.0417588
HTT	0.828149	0.0417614
RFLNB	0.827999	0.0418321
AC231533.1	0.827872	0.0418924
KPNA6	0.827817	0.0419179
CCL2	0.827468	0.0420832
DUSP9	0.827372	0.0421285
LYST	0.827245	0.0421886
XRN1	0.826975	0.0423166
AL513321.2	0.826941	0.0423324
CPB1	0.826941	0.0423324
GRAMD1B	0.826902	0.0423513
LSS	0.826687	0.0424531
LIMK1	0.826564	0.0425115
RBFOX2	0.82654	0.042523
RHEB	0.826424	0.0425783
SEPHS1P4	0.825916	0.0428199
ZNF558	0.825911	0.0428223
SLC25A42	0.825892	0.0428316
CACNA1G	0.825793	0.0428786
EVA1A	0.825534	0.0430023
FSCN1P1	0.825455	0.0430401
DNAAF5	0.825335	0.0430973
AC116025.2	0.825145	0.0431883
PPP1R3B	0.825057	0.0432306
ASCC1	0.825023	0.0432466
UTS2B	0.824924	0.0432943
FAM114A1	0.824834	0.0433373
SAMD14	0.824802	0.0433528
AC089983.1	0.824748	0.0433785
RTP3	0.824721	0.0433913
AL353708.1	0.824719	0.0433926
AL132780.5	0.824546	0.0434754
MAGED2	0.824512	0.043492
THAP11	0.824328	0.0435804
MANEA	0.824214	0.0436353
UCA1	0.823996	0.0437398
AC007229.1	0.823805	0.0438321
TVP23C	0.823793	0.0438377
SCYL2P1	0.823602	0.0439302
AL445649.1	0.823543	0.0439586
PSME2	0.823468	0.0439946
MRPL41	0.823311	0.0440705
AC091965.1	0.823184	0.0441319
JMJD1C	0.822746	0.0443438
ARMCX1	0.822723	0.0443552
KCNG3	0.822635	0.0443975
EHD4	0.822629	0.0444008
AC091429.1	0.82258	0.0444243
AC124067.2	0.822537	0.044445
NCAPD2	0.822467	0.0444793
AC040977.1	0.822453	0.0444858
TBC1D8	0.822443	0.044491
SMARCA5-AS1	0.822375	0.0445236
AC004877.1	0.822208	0.0446048
MAPKAPK2	0.821977	0.0447175
MYLK3	0.821715	0.0448449
NEK7	0.821703	0.0448509
RNF150	0.821656	0.0448738
RAI14	0.821039	0.045175
DSC2	0.820936	0.0452254
EFNA4	0.82087	0.0452572
BNIP3	0.820808	0.0452875
PGM2L1	0.820637	0.0453716
RN7SL454P	0.820595	0.0453919
GAB1	0.820565	0.045407
HCP5	0.820477	0.0454497
TMEM52	0.820216	0.0455778
RAPH1	0.819927	0.0457196
AP000892.4	0.819819	0.045773
SEMA5B	0.81969	0.0458363
AC053503.1	0.819676	0.0458433
DESI2	0.819492	0.0459341
HOXA10	0.819353	0.0460023
GRHL2	0.819199	0.0460784
WBP2	0.818791	0.0462798
YWHAG	0.818565	0.0463918
GDF5	0.818508	0.0464198
CD101	0.818469	0.0464393
AC067904.3	0.818268	0.0465386
AC012309.1	0.818243	0.0465514
TMEM65	0.818179	0.0465827
BOLA3-AS1	0.818033	0.0466555
CIART	0.817973	0.0466853
MAST4	0.817649	0.0468459
SRPRA	0.817166	0.0470863
MYO5B	0.817166	0.0470865
ZCCHC24	0.817096	0.0471212
AC129102.1	0.817077	0.0471307
RAB1A	0.817023	0.0471579
ZNF324B	0.816926	0.0472063
PIM3	0.816471	0.0474336
AL669831.4	0.816345	0.0474963
AC113346.1	0.816338	0.0474997
PGM3	0.816274	0.0475318
AC008669.1	0.816151	0.0475938
CHRD	0.816142	0.0475983
CDS1	0.816087	0.0476255
P3H2	0.816071	0.0476337
AC116407.4	0.816041	0.0476489
CPA3	0.815933	0.0477028
AC116407.1	0.815932	0.0477032
AC106772.1	0.81591	0.0477142
BMP8A	0.815907	0.0477161
TTC3	0.815653	0.0478435
PRKCA	0.815596	0.047872
AC023906.5	0.8155	0.0479199
MAP2K1P1	0.815214	0.0480638
DUOXA1	0.815137	0.0481025
FAM133A	0.815137	0.0481025
FARP1	0.815033	0.048155
CD83	0.814972	0.0481858
NACC2	0.814926	0.0482089
KIN	0.814899	0.0482228
POGLUT2	0.814809	0.0482679
AC105250.1	0.814791	0.0482772
CDK18	0.814775	0.0482848
HAUS6P1	0.814681	0.0483326
LBH	0.81463	0.0483581
EDN2	0.814371	0.0484891
UBA6	0.814367	0.048491
ABHD4	0.814347	0.0485013
TRPM6	0.814249	0.0485509
ARL14	0.81412	0.0486157
MAGI3	0.81397	0.0486915
MYO1A	0.813882	0.0487361
RNF125	0.813703	0.0488268
KCNC4	0.813508	0.048926
TBCB	0.813373	0.0489944
SPAST	0.813316	0.0490232
ACTN4	0.8132	0.0490824
MACO1	0.813131	0.0491172
AC012441.2	0.812974	0.049197
GGA1	0.812937	0.0492159
VIRMA	0.812901	0.0492342
POM121C	0.812825	0.0492729
GTPBP2	0.812788	0.0492918
BMPR2	0.812705	0.0493338
AKAP9	0.812574	0.0494005
LINC00884	0.81255	0.049413
RPN2	0.812464	0.0494568
ANO2	0.812451	0.0494635
CRYAB	0.812417	0.0494808
BACE1	0.812396	0.0494914
AL356750.1	0.812228	0.0495771
CLCN6	0.812177	0.0496034
SGO2	0.812106	0.0496396
PSD	0.811983	0.0497026
TMED8	0.811825	0.0497831
VSIG10L	0.811793	0.0497997
CENPJ	0.811781	0.0498056
BCL6B	0.811693	0.0498504
MPP2	0.811613	0.0498915
TUBG1	0.811613	0.0498915
SCD	0.811513	0.0499426
CHST6	0.81147	0.0499649
AC010326.2	0.811443	0.0499788
PRECSIT	0.811268	0.0500684
CASP7	0.81124	0.0500826
OAT	0.81106	0.0501753
FBXO43	0.810701	0.0503596
AC083843.2	0.810685	0.0503677
FAM89B	0.810573	0.0504254
AC133644.1	0.810465	0.0504808
PHLPP1	0.810374	0.0505275
ZSCAN22	0.810031	0.0507046
NRL	0.810006	0.0507174
AC021594.1	0.809967	0.0507376
GCOM1	0.809933	0.0507549
CAVIN1	0.809821	0.0508129
TSSC2	0.809787	0.0508305
WHRN	0.809452	0.0510035
TUBBP1	0.809336	0.0510633
TNFSF9	0.809273	0.0510959
PDK2	0.809272	0.0510966
AC090515.4	0.809133	0.0511689
AC004231.1	0.808947	0.0512649
PIK3C2A	0.808785	0.0513493
ANKDD1A	0.808777	0.0513534
MAP4K5	0.808474	0.0515104
INAFM2	0.808452	0.0515221
AC092687.3	0.808333	0.0515839
AGT	0.808298	0.051602
DCBLD1	0.808281	0.051611
AC022915.2	0.808176	0.0516654
MXI1	0.808104	0.0517032
CTAGE8	0.808084	0.0517136
BGLAP	0.808071	0.0517203
ORMDL2	0.807945	0.0517855
BASP1	0.807784	0.0518694
AL355835.1	0.807671	0.0519286
CSNK1G3	0.80763	0.05195
PREPL	0.807591	0.0519703
AL359922.3	0.807576	0.0519783
SEC24D	0.807386	0.0520772
ENPEP	0.807376	0.0520823
LINC01016	0.807376	0.0520823
AL359851.1	0.807376	0.0520823
IL21R-AS1	0.807376	0.0520823
HGF	0.807376	0.0520823
CD40	0.807376	0.0520823
EMILIN2	0.807376	0.0520823
PRR32	0.807376	0.0520823
ANKRD62	0.807376	0.0520823
ZNF439	0.807376	0.0520823
FBXW12	0.807376	0.0520823
TBX5	0.807376	0.0520823
AC005154.3	0.807376	0.0520823
SERHL2	0.807376	0.0520823
C13orf42	0.807376	0.0520823
AC080037.2	0.807376	0.0520823
AC091931.1	0.807376	0.0520823
AC002351.1	0.807376	0.0520823
BX679664.2	0.807376	0.0520823
LRRTM2	0.807376	0.0520823
UBB	0.807353	0.0520947
MC4R	0.807319	0.0521122
ENPP7P4	0.807319	0.0521122
ADGRL4	0.807319	0.0521122
CYP4X1	0.807249	0.0521486
AC096637.2	0.807249	0.0521486
AC013509.1	0.807186	0.0521815
AC127070.3	0.807186	0.0521815
AC105053.1	0.807186	0.0521816
AL160408.2	0.807186	0.0521816
DBNDD1	0.807182	0.0521837
HLTF	0.807135	0.0522084
AC020763.4	0.806708	0.052432
DOCK4	0.806673	0.0524504
KDM4D	0.806639	0.0524682
BHLHE41	0.806628	0.0524736
PPIAP77	0.806528	0.052526
RASSF3	0.806505	0.0525384
LINC00322	0.806258	0.0526676
JUND	0.806213	0.0526913
NRBF2	0.806055	0.0527744
MZT1	0.805888	0.0528619
DYNLT3	0.805787	0.0529153
TRPS1	0.805674	0.0529747
CDR2	0.80548	0.0530772
GXYLT1	0.80541	0.0531139
DENND1C	0.804909	0.0533783
RRAS	0.804862	0.0534027
TRIM10	0.804808	0.0534317
RFX2	0.804805	0.0534332
SMAD5	0.804682	0.053498
H1-0	0.80457	0.0535572
LINC00668	0.80455	0.0535678
CATIP-AS1	0.804542	0.0535721
CHRNB1	0.804502	0.0535932
SWAP70	0.804162	0.0537735
ENTPD4	0.804135	0.0537875
MAFG-DT	0.804038	0.0538389
MOSPD2	0.803889	0.0539184
GLUD2	0.803883	0.0539214
SLC34A1	0.803852	0.053938
DST	0.803634	0.0540535
AKAP17A	0.803626	0.0540578
AC120114.1	0.803514	0.0541173
PTPRR	0.803424	0.0541649
MTCO1P2	0.80337	0.0541937
PSMB2	0.803196	0.0542862
MEX3C	0.80315	0.0543107
AC026191.1	0.803143	0.0543147
GPKOW	0.803086	0.0543449
SLC17A7	0.802867	0.0544619
AC087286.4	0.802796	0.0544994
AC244153.1	0.802753	0.0545223
BARD1	0.802627	0.0545899
RN7SKP203	0.802467	0.0546751
HSP90B1	0.802388	0.0547171
ST3GAL5	0.802314	0.0547568
AC034102.1	0.802247	0.0547927
CCDC112	0.802137	0.0548515
GNGT2	0.802019	0.0549147
AZIN1	0.801991	0.0549298
AC011448.1	0.80199	0.0549303
MYO10	0.801891	0.0549829
BMP5	0.80179	0.055037
SLC66A2	0.801614	0.0551317
LMTK3	0.801364	0.0552658
ABCA1	0.801331	0.0552835
TMTC2	0.801087	0.0554145
RAB6B	0.801083	0.0554164
BMP6	0.80098	0.0554722
C6orf62	0.800916	0.0555061
AC006378.1	0.800891	0.05552
CCNG1	0.800871	0.0555305
FAM161A	0.800593	0.0556803
FGFR4	0.800463	0.05575
SLC52A3	0.800414	0.0557767
AC008517.1	0.800326	0.0558241
NEURL1B	0.800221	0.0558805
RIT1	0.800193	0.0558958
HDLBP	0.800106	0.0559429
TRAM2	0.800081	0.0559565
HELZ	0.800015	0.0559916
PTPRVP	0.799874	0.0560679
EPHB2	0.799807	0.0561044
TBC1D22B	0.799746	0.0561373
SPOCD1	0.799671	0.0561779
ZNF697	0.799663	0.0561824
KLHDC3	0.7996	0.056216
AC104763.1	0.799346	0.0563536
TEX55	0.799346	0.0563537
SMARCA1	0.799301	0.0563783
LRP4	0.799295	0.0563815
TMED4	0.79921	0.0564271
FLOT1	0.798971	0.056557
AL356441.1	0.798948	0.0565696
VPS13A	0.798469	0.0568294
APEX1	0.798465	0.0568319
SH3GL1	0.798464	0.0568321
CDH2	0.798413	0.0568598
KLF3	0.798326	0.0569074
GNAI1	0.798097	0.0570319
AC108448.2	0.798015	0.0570765
AC241585.2	0.797884	0.0571478
CSDC2	0.797646	0.057278
APOO	0.797475	0.0573709
FZD7	0.797443	0.0573884
RASEF	0.79731	0.0574615
POTED	0.797176	0.0575346
LINC02615	0.797166	0.0575398
PTPRJ	0.797153	0.0575468
LCN15	0.796881	0.0576961
CXADR	0.796816	0.0577317
AC012174.1	0.796663	0.0578155
ODF3L1	0.796655	0.05782
ERP29	0.796641	0.0578274
SOCS5	0.796271	0.0580305
AC020629.1	0.796266	0.0580329
DUSP15	0.796223	0.0580566
ZMYM3	0.796011	0.0581731
NPAS1	0.795775	0.0583026
WAC	0.795468	0.0584721
HHLA3-AS1	0.795435	0.0584899
AC126773.6	0.795391	0.0585143
AC002310.5	0.795391	0.0585143
MEIG1	0.795391	0.0585143
HNRNPA1P66	0.795391	0.0585143
PPP6R3	0.795334	0.058546
TTC39C-AS1	0.795333	0.058546
AC005702.2	0.795333	0.058546
ZFHX4-AS1	0.795304	0.058562
SNAI3-AS1	0.795094	0.0586781
C1orf127	0.794984	0.0587386
AC105020.1	0.794935	0.0587658
AC131235.2	0.794854	0.0588103
RPL15P18	0.794714	0.0588877
KLC2	0.794706	0.0588924
FLJ20021	0.794299	0.0591175
C4orf54	0.794228	0.0591567
STRN	0.794093	0.0592316
DOCK6	0.79396	0.0593054
MCM8	0.793688	0.0594561
USP21	0.79341	0.0596106
DYRK3	0.793178	0.0597395
PEG10	0.792842	0.0599268
TCF7L1	0.792732	0.059988
SLC9A5	0.792717	0.0599964
AC008537.3	0.792689	0.0600117
PRR5-ARHGAP8	0.792369	0.0601907
PCDHB10	0.79236	0.0601954
DPYSL2	0.792322	0.0602164
RFX3	0.792002	0.0603955
PERM1	0.791894	0.0604557
SGCE	0.791698	0.0605657
TCF3	0.791671	0.0605805
OSBPL10	0.791566	0.0606393
WTIP	0.791388	0.0607392
COX6B2	0.791309	0.0607837
CCNP	0.791285	0.0607971
ZNF559	0.791165	0.0608644
DMXL2	0.790942	0.0609895
AL355994.2	0.790921	0.061001
ANKRD50	0.790894	0.0610164
GLRA3	0.790879	0.0610247
OTUD7A	0.790779	0.0610809
AC087457.1	0.790769	0.0610865
RAD17	0.790667	0.0611439
GALNT2	0.790651	0.061153
ERAS	0.790637	0.061161
CRIM1	0.790499	0.0612385
AL358472.2	0.790382	0.0613045
TUBA4A	0.790311	0.0613442
PHTF1	0.79031	0.061345
TGIF2-RAB5IF	0.790306	0.0613471
GINS4	0.790299	0.061351
GIPC3	0.790275	0.0613645
SAFB2	0.790254	0.0613763
C20orf194	0.790142	0.0614392
FAM24B	0.790107	0.0614592
JAKMIP3	0.790023	0.0615065
LIFR	0.789902	0.0615747
MMD	0.789805	0.0616295
PSAP	0.789766	0.0616515
TOP2A	0.789423	0.0618455
TGIF2	0.789349	0.061887
SELENOM	0.789253	0.0619416
COL11A1	0.789228	0.0619556
AC131212.3	0.788821	0.0621859
RPL34P22	0.788762	0.0622192
SIX4	0.78876	0.0622204
PCDH9	0.788712	0.0622478
ABCG4	0.7883	0.0624814
DISP2	0.788247	0.0625116
SLC15A2	0.788237	0.0625171
RAET1G	0.788169	0.0625556
OTUD6B-AS1	0.788138	0.0625737
ZUP1	0.787697	0.0628242
AC020922.1	0.787617	0.0628697
CREB3L3	0.787567	0.0628985
AC234582.1	0.787542	0.0629126
MBNL1	0.787372	0.0630096
PDCL3P5	0.787322	0.0630378
CPT1C	0.787269	0.0630681
FAM122B	0.78724	0.0630845
SLC25A23	0.787031	0.063204
RORB	0.787007	0.0632174
ALG11	0.786995	0.0632243
VAMP7	0.78699	0.0632273
INO80B	0.78696	0.0632447
AC025181.2	0.786894	0.0632823
SPAG9	0.786757	0.0633602
FBXL19-AS1	0.786513	0.0635001
ELOCP2	0.786191	0.0636843
FAXDC2	0.786089	0.0637428
RTL8C	0.785854	0.0638773
HIC1	0.785573	0.064039
FAM222B	0.785508	0.0640762
IL22RA1	0.785482	0.0640913
CACYBP	0.785424	0.0641246
LOH12CR2	0.785263	0.0642169
MLXIP	0.785126	0.0642957
SLC2A4	0.784853	0.064453
AC008514.1	0.784824	0.0644695
NFATC4	0.784764	0.0645045
AP005136.3	0.784748	0.0645135
UPF3AP3	0.784741	0.0645175
APOBEC3D	0.784695	0.064544
UBE4B	0.784686	0.0645489
DRAIC	0.78463	0.0645813
ULBP2	0.784313	0.0647643
ILK	0.784229	0.0648128
HSD17B7	0.78421	0.0648238
RASSF8	0.784119	0.0648762
ZCWPW2	0.784019	0.0649344
CALR	0.783762	0.065083
NAV2	0.783683	0.0651287
AL671710.1	0.783561	0.0651989
AC010335.1	0.783472	0.0652508
SNRPEP8	0.783447	0.0652649
MOGS	0.783423	0.065279
EIF3FP3	0.7834	0.0652923
CSNK2A3	0.783209	0.0654029
CDC37	0.783202	0.0654074
CHD8	0.783163	0.0654296
FGA	0.782862	0.0656047
AC007496.3	0.782575	0.0657714
TMEM243	0.782356	0.0658986
SLC10A3	0.782301	0.0659305
NXPE3	0.782247	0.0659621
LINC01123	0.782196	0.0659919
ADGRE1	0.782195	0.0659923
AADACP1	0.782035	0.0660852
STK40	0.781977	0.066119
AC090192.2	0.781894	0.0661675
SLC25A6	0.781843	0.0661971
TUBA1A	0.781826	0.0662073
SPTLC1	0.781734	0.0662608
CDA	0.781665	0.0663012
MFGE8	0.781417	0.0664459
ABCC6P1	0.781288	0.0665215
RASA4	0.781285	0.066523
SLC5A5	0.781239	0.0665498
PDGFRB	0.781068	0.0666499
PSRC1	0.780996	0.0666919
XBP1	0.780973	0.0667057
FZR1	0.780847	0.0667792
AF064858.11	0.780128	0.0672006
AL355916.1	0.780055	0.0672434
PRAME	0.780038	0.0672539
PLEKHH3	0.77974	0.0674286
TENM1	0.779712	0.067445
CXXC4	0.779595	0.0675144
OTUD5	0.779587	0.0675188
CDHR2	0.779367	0.0676484
AC079598.3	0.779048	0.0678365
USP51	0.778847	0.067955
AC136604.2	0.778582	0.0681112
AC244197.2	0.778546	0.0681324
HTRA2	0.778452	0.0681882
PLEKHA5	0.778304	0.0682756
STX12	0.778106	0.0683928
DCST1	0.777968	0.0684747
PDK4	0.777801	0.0685731
AC019080.1	0.777799	0.0685746
TMEM41B	0.777688	0.0686403
SSR4	0.777687	0.0686409
SNORD3A	0.777578	0.0687055
BBIP1	0.777414	0.068803
PPAT	0.777402	0.0688098
DTNB	0.777363	0.0688332
AC093772.1	0.777262	0.0688931
ZMYM5	0.77714	0.0689658
RAB26	0.776988	0.0690561
ZSWIM6	0.77683	0.0691496
CHD6	0.776738	0.0692048
FAM219A	0.776703	0.0692255
AC092611.1	0.776518	0.0693356
ZNF597	0.776455	0.0693728
SHTN1	0.776251	0.0694943
RPS6KA3	0.776106	0.0695812
SYT1	0.775992	0.0696493
SNX6	0.775733	0.0698035
PGBD5	0.775602	0.0698818
PURA	0.775368	0.0700216
HADHA	0.775205	0.0701195
FBXO46	0.775197	0.0701243
CACUL1	0.775128	0.0701654
FOXD3	0.775069	0.0702011
METTL7A	0.774968	0.0702615
SYTL3	0.774932	0.070283
LHFPL6	0.774852	0.070331
PLEKHB1	0.774831	0.0703436
EGFEM1P	0.77477	0.0703799
TOP1MT	0.774712	0.0704145
EEF1E1-BLOC1S5	0.774625	0.070467
TAFA2	0.774595	0.0704851
ANKRD13B	0.774559	0.0705065
TSPAN12	0.774499	0.0705429
ZSWIM3	0.77433	0.0706442
AC069528.2	0.774314	0.0706535
KRT8P30	0.774314	0.0706535
ENPP7P7	0.774314	0.0706535
AC135178.6	0.774202	0.0707209
RPL23AP20	0.774196	0.0707243
HACD3	0.774025	0.0708272
CCDC166	0.773949	0.070873
BTF3P10	0.773913	0.0708947
LMAN2L	0.77391	0.0708967
KIAA0825	0.773871	0.0709197
AC074091.2	0.773871	0.0709202
ARHGEF40	0.773854	0.0709302
MORC2	0.773577	0.071097
DNMT3A	0.773381	0.0712153
TUSC3	0.773222	0.0713111
PMP22	0.773199	0.0713246
CSRNP3	0.773029	0.0714277
IRS2	0.772657	0.0716521
ZNF181	0.772636	0.0716649
MANF	0.772457	0.0717731
USP9X	0.772319	0.0718565
ADD1	0.772303	0.0718666
GMDS	0.772239	0.0719049
GPT	0.772206	0.0719249
UTP14C	0.771942	0.0720848
GFPT2	0.771908	0.0721056
GAS6-DT	0.771793	0.072175
TMEM189-UBE2V1	0.771707	0.0722272
ZNF665	0.77161	0.0722862
PIANP	0.771461	0.072377
LRP6	0.771431	0.0723952
TUT7	0.77143	0.0723959
POLR3D	0.771332	0.0724555
PAX8-AS1	0.77131	0.0724685
EXOSC10	0.771006	0.0726532
S100A4	0.770868	0.0727375
RBM12B	0.770795	0.0727815
CRKL	0.770785	0.0727876
SREBF2	0.770715	0.0728306
ITM2A	0.770482	0.0729722
PROCA1	0.77037	0.0730408
CCDC96	0.770215	0.0731353
ZNF680	0.770066	0.0732264
PPP2R2C	0.769759	0.073414
CARD19	0.769596	0.0735136
TNK2-AS1	0.769494	0.0735757
CLIC3	0.76939	0.0736396
YES1	0.76926	0.073719
PRELID3B	0.769201	0.0737551
CALD1	0.76911	0.0738109
TNFAIP8	0.768784	0.0740108
DUSP10	0.768353	0.0742756
CTSB	0.768334	0.0742869
NXPH4	0.768321	0.0742953
DDIAS	0.768303	0.0743062
SOCS1	0.768289	0.0743145
AC069544.1	0.768277	0.074322
RGMB	0.768262	0.0743312
AC074029.3	0.768092	0.0744356
COL4A6	0.768047	0.0744632
LINC01515	0.767987	0.0745002
PKN2	0.767803	0.0746138
COL13A1	0.767796	0.074618
ACTN3	0.767784	0.0746254
AC136628.3	0.767662	0.0747006
HMGN1P8	0.767645	0.0747108
SLC7A8	0.76759	0.074745
MAP7D2	0.767405	0.074859
AKAP8L	0.76734	0.074899
FAM111B	0.767285	0.074933
ATP8B1	0.766937	0.0751475
TM4SF1-AS1	0.766885	0.07518
PDCD4-AS1	0.766847	0.0752031
RANP8	0.766816	0.0752228
GAGE2E	0.766816	0.0752228
ZNF788P	0.766816	0.0752228
PCDHGB9P	0.766816	0.0752228
AC023824.3	0.766815	0.0752228
FHOD3	0.766815	0.0752228
GAS2	0.766815	0.0752228
CABP4	0.766815	0.0752228
AC136285.1	0.766815	0.0752228
P2RX7	0.766815	0.0752228
AC090001.1	0.766815	0.0752228
LINC01630	0.766815	0.0752228
NLRP3P1	0.766815	0.0752228
TRGC2	0.766815	0.0752228
PRMT5P1	0.766815	0.0752229
AC068446.2	0.766815	0.0752229
FGF19	0.766815	0.0752229
RP11-139H14.5	0.766815	0.0752229
NANOGNBP3	0.766769	0.0752515
PPP1R16B	0.766769	0.0752516
TWSG1	0.766013	0.0757196
C8orf58	0.765724	0.0758988
AC020922.4	0.765657	0.0759406
AC092807.3	0.765656	0.0759406
ATAD2	0.765651	0.0759441
DPYSL3	0.765603	0.0759736
AL590763.2	0.765603	0.0759736
WBP4	0.765427	0.0760829
AL589765.6	0.765285	0.0761715
ATG101	0.765141	0.0762609
C15orf65	0.764719	0.0765236
NPC2	0.764685	0.0765444
MIF	0.76461	0.0765913
ATP6V1F	0.764598	0.0765988
FBLN5	0.764499	0.0766607
NDUFA11	0.764496	0.0766622
TPPP3	0.7643	0.0767845
BCL2L2-PABPN1	0.76417	0.076866
HAVCR2	0.764028	0.0769546
LIPH	0.763947	0.0770049
AC005479.1	0.763874	0.0770505
SLC35B2	0.76385	0.0770657
LEF1	0.763846	0.0770678
RP11-254F7.4	0.763797	0.0770989
USP53	0.763766	0.0771178
GLIPR2	0.763507	0.07728
RUSC1	0.763364	0.0773695
HES7	0.76302	0.077585
ABHD11	0.762879	0.0776731
TYW3	0.762878	0.0776738
AC025171.2	0.762857	0.0776872
MBOAT2	0.762806	0.077719
EHD2	0.762779	0.0777363
AREG	0.762693	0.07779
NOG	0.762624	0.077833
SPACA6	0.762572	0.0778658
P4HB	0.762308	0.0780319
GET1	0.762192	0.0781046
AL355987.3	0.76197	0.0782444
AP001324.1	0.761901	0.0782878
BAK1	0.761892	0.0782933
SLC25A40	0.761873	0.0783055
AC011767.1	0.761834	0.0783299
TANC2	0.761707	0.0784099
ANKRA2	0.761698	0.0784154
NCKAP5	0.761578	0.0784913
CELF5	0.761506	0.0785363
ACSL1	0.761464	0.0785629
HMMR	0.76145	0.0785716
ISL2	0.761437	0.0785796
DGAT2	0.761422	0.078589
IL6ST	0.761317	0.0786554
COL15A1	0.761009	0.0788498
MADD	0.760802	0.0789805
STOX2	0.760791	0.0789873
PCDHB3	0.760789	0.0789887
MAST3	0.760478	0.0791851
AC002066.1	0.760455	0.0791996
AL442125.1	0.760001	0.0794875
EEF1DP2	0.759985	0.0794976
DFFA	0.759969	0.0795079
PIK3R1	0.759951	0.0795189
RNF5	0.759903	0.0795495
FAM161B	0.759876	0.0795668
ATP11C	0.759864	0.079574
SNRNP27	0.759801	0.0796143
LINC01667	0.759602	0.0797402
ATP10D	0.759586	0.0797508
AC016597.2	0.759499	0.0798056
AC130352.1	0.759499	0.0798056
ABCB4	0.759499	0.0798056
PLCL1	0.759499	0.0798056
AL137028.2	0.759499	0.0798056
AC009509.5	0.759499	0.0798056
AC005280.1	0.759499	0.0798056
DPEP2NB	0.759499	0.0798056
RPEP4	0.759499	0.0798056
ERICH6	0.759499	0.0798056
AC116447.1	0.759499	0.0798056
GRB14	0.759499	0.0798056
FLVCR1-DT	0.759424	0.0798536
ZNF599	0.759306	0.0799284
F2RL2	0.759218	0.0799839
PLCG1	0.759181	0.0800077
HSF1	0.75918	0.0800081
KCTD9P2	0.75905	0.0800909
CLDN1	0.759034	0.0801012
CCDC136	0.758974	0.0801395
AC018512.1	0.758939	0.0801618
GDF15	0.758795	0.0802533
ANKIB1	0.758671	0.0803322
C1QTNF1-AS1	0.758627	0.0803604
MOXD1	0.758601	0.0803769
DIRAS1	0.758525	0.080425
AC068888.1	0.758419	0.0804926
TSPAN13	0.758224	0.0806167
SRP19	0.758165	0.0806543
DEPP1	0.75806	0.0807213
SIK2	0.757739	0.0809264
AC117395.1	0.757412	0.0811351
ANKRD54	0.757317	0.0811962
SCD5	0.757285	0.0812165
SELENOK	0.757279	0.0812206
MPI	0.757224	0.0812559
RGS7	0.757212	0.0812634
AC113361.1	0.757196	0.0812736
PPIAP66	0.757128	0.0813168
SDHCP4	0.757128	0.0813169
AC097372.2	0.757128	0.0813169
FPGT-TNNI3K	0.757128	0.0813169
NPM1P48	0.757128	0.081317
AC093840.1	0.757128	0.081317
NXPE2	0.757128	0.081317
SEMA3F-AS1	0.757128	0.081317
AC079174.1	0.757128	0.081317
UBE2V1P15	0.757128	0.081317
MYL6P2	0.757128	0.081317
AL354892.1	0.757128	0.0813171
GPS2	0.756923	0.0814482
CD53	0.756781	0.0815391
LINC02883	0.756742	0.0815646
TMEM135	0.75659	0.0816621
AC233992.1	0.756514	0.0817108
SLCO4A1	0.756236	0.0818888
STARD4	0.755986	0.0820493
MLLT1	0.755903	0.0821031
SLCO1B3	0.755849	0.0821375
ADGRF3	0.755794	0.0821728
CEACAM5	0.755644	0.0822696
STAT3	0.755519	0.0823497
IP6K2	0.75543	0.0824071
ALDH1L2	0.755098	0.0826214
AC012307.1	0.755008	0.0826791
ARHGAP44	0.754883	0.0827602
GPC5-IT1	0.754763	0.0828373
BAIAP2-DT	0.754733	0.0828567
HSBP1L1	0.754696	0.0828807
MKKS	0.754505	0.0830039
SYS1-DBNDD2	0.754493	0.0830118
SOCS4	0.754326	0.0831196
FRMD3	0.754182	0.0832127
PRKCZ-AS1	0.754173	0.0832184
BTRC	0.753912	0.0833872
SIPA1	0.753798	0.0834614
ITPR1	0.753743	0.0834971
TOR4A	0.753547	0.083624
AC092279.2	0.753531	0.083634
LINC02873	0.753525	0.083638
C20orf141	0.753274	0.0838008
BRWD1-AS2	0.753261	0.0838097
AC114271.1	0.753216	0.0838388
NPIPA7	0.753098	0.0839152
LINC02614	0.753062	0.0839385
SMCR8	0.752986	0.0839878
RPL37A-DT	0.752758	0.0841362
AC005546.1	0.752704	0.0841712
HOOK2	0.752386	0.0843782
TMEM184B	0.752322	0.0844196
PCCA	0.752218	0.0844877
CTRL	0.752175	0.0845156
ZC4H2	0.751934	0.0846728
FUT4	0.751863	0.084719
MYH15	0.751787	0.0847681
GLTP	0.751734	0.0848027
PTGS1	0.751663	0.0848491
DLG5-AS1	0.751546	0.0849259
ARHGAP42	0.751454	0.0849857
ATG4A	0.751079	0.0852306
P2RX1	0.75093	0.0853282
NBPF14	0.750919	0.0853352
ATM	0.750865	0.0853708
BCL9	0.75081	0.0854064
LINC01315	0.750728	0.0854603
LRRFIP1	0.750369	0.0856952
PIP5KL1	0.75034	0.0857145
CNNM4	0.750302	0.0857395
DENND2D	0.750247	0.0857757
AL162424.1	0.750065	0.0858947
ARL5B	0.750052	0.0859034
SPDL1	0.750008	0.0859326
LINC01165	0.749669	0.0861549
VTI1A	0.749666	0.0861567
MID1	0.749482	0.0862777
AL161431.1	0.749317	0.0863863
AC134878.2	0.749288	0.0864051
AC005264.1	0.749288	0.0864051
AL355512.1	0.749165	0.086486
AC034229.3	0.749134	0.0865066
VEZF1	0.749122	0.0865146
CLCA4-AS1	0.7491	0.0865291
LRIG1	0.748956	0.0866241
SCN1A	0.748838	0.0867014
SSX4	0.748828	0.0867082
RFC1	0.748763	0.0867507
PDE3A	0.748728	0.0867742
AC020934.1	0.748697	0.0867946
TGFBI	0.748565	0.0868815
ASAP1	0.748532	0.0869035
MITD1	0.748517	0.0869134
HCFC1R1	0.74847	0.0869439
ELF2P3	0.748459	0.0869514
LGMNP1	0.748459	0.0869514
SOS1	0.748367	0.0870119
GOLGA8H	0.748363	0.0870148
LINC-PINT	0.748346	0.087026
SLC7A1	0.748341	0.0870296
AC018761.3	0.74817	0.0871419
REEP1	0.748112	0.0871806
AL691403.2	0.747905	0.0873172
DVL3	0.747796	0.0873895
RIC1	0.747793	0.0873911
ZNF546	0.747793	0.0873911
APOE	0.747786	0.0873956
MDGA2	0.747784	0.087397
SUV39H1	0.747685	0.087463
ADGRL1	0.747592	0.0875239
CD19	0.747315	0.0877077
AC094103.1	0.747086	0.0878595
MEX3D	0.747035	0.0878929
AC068669.1	0.746918	0.0879706
HSPB8	0.746695	0.0881186
ZGLP1	0.746641	0.0881544
GOLGA8IP	0.746476	0.088264
AC116651.1	0.746449	0.0882821
SLC1A5	0.746392	0.0883201
SMIM3	0.746249	0.088415
BSN	0.746107	0.088509
AC020663.1	0.745968	0.0886019
RALA	0.74593	0.0886268
IFT20	0.745799	0.0887145
BRSK1	0.745702	0.088779
FOXN4	0.745681	0.0887931
CCDC183-AS1	0.745364	0.0890039
GPR141	0.745347	0.0890155
KRT18P28	0.745157	0.0891418
KDELR2	0.745109	0.0891744
EDEM3	0.744837	0.0893553
MALT1	0.744837	0.0893554
MYBL1	0.744707	0.0894427
HBE1	0.744638	0.0894887
RBMS1P1	0.744375	0.0896641
PELI1	0.744286	0.0897237
ZBTB20	0.744232	0.0897603
CFTR	0.743958	0.0899432
C1orf115	0.74366	0.0901432
FMN2	0.743658	0.0901445
RIMKLBP1	0.743626	0.0901662
KRT8P46	0.743559	0.0902108
SLC16A13	0.743304	0.0903821
SDHAF1	0.743254	0.0904156
AC234775.2	0.743077	0.0905347
C2orf78	0.743038	0.0905605
LBX2	0.742752	0.090753
AC105942.1	0.742572	0.0908739
TSPAN9	0.74247	0.0909429
LINC01783	0.742283	0.0910685
OSMR	0.742188	0.0911326
DGUOK	0.742012	0.0912512
KIAA1549	0.741975	0.0912761
SETBP1	0.741929	0.091307
LINC00570	0.741836	0.09137
NUP62	0.741789	0.0914013
BPNT2	0.741458	0.0916252
KLHL17	0.741425	0.0916474
GAPVD1	0.741413	0.0916557
ZNF519	0.741385	0.091674
AC005702.3	0.741287	0.0917404
GORAB	0.741285	0.0917416
SOCS3	0.74119	0.0918061
AL021392.1	0.740855	0.0920323
BHLHB9	0.740837	0.0920446
AC137932.3	0.740806	0.0920657
AC010328.3	0.740661	0.0921638
CHRNA10	0.740648	0.0921726
MAB21L3	0.740601	0.0922045
PGF	0.74054	0.0922456
SKA2	0.740293	0.0924135
SLC2A6	0.74023	0.092456
TRAFD1	0.740143	0.0925153
COL4A2	0.740103	0.092542
DYNLL2	0.740078	0.0925594
NR2F1	0.739981	0.0926252
IQGAP2	0.739978	0.0926267
TMCC3	0.739927	0.0926617
JAK1	0.739789	0.0927553
AP005329.2	0.739777	0.0927636
MAST2	0.739693	0.0928203
KRT18P29	0.739529	0.0929318
SLC12A5-AS1	0.739496	0.0929546
SMCO4	0.739387	0.0930283
AGPS	0.739283	0.0930991
TIAF1	0.739268	0.0931091
URAHP	0.739069	0.0932447
SEMA4C	0.739016	0.0932811
TSPAN8	0.738941	0.0933317
WDR47	0.738916	0.0933488
[truncated: 23,446 more rows]
